# Supplementary material for: Identification of novel inhibitors for SARS-CoV-2 as therapeutic options using machine learning-based virtual screening, molecular docking and MD simulation
Source: Front Mol Biosci. 2023 Mar 7;10:1060076. doi: 10.3389/fmolb.2023.1060076 (PMC10028080; doi:10.3389/fmolb.2023.1060076)
Supplement: Supplementary file 2 [file Table1.XLSX]

## Sheet: descriptors and labels
apol	ast_fraglike	ast_fraglike_ext	ast_violation	ast_violation_ext	a_acc	a_acid	a_aro	a_base	a_count	a_don	a_donacc	a_heavy	a_hyd	a_IC	a_ICM	a_nB	a_nBr	a_nC	a_nCl	a_nF	a_nH	a_nI	a_nN	a_nO	a_nP	a_nS	balabanJ	BCUT_PEOE_0	BCUT_PEOE_1	BCUT_PEOE_2	BCUT_PEOE_3	BCUT_SLOGP_0	BCUT_SLOGP_1	BCUT_SLOGP_2	BCUT_SLOGP_3	BCUT_SMR_0	BCUT_SMR_1	BCUT_SMR_2	BCUT_SMR_3	bpol	b_1rotN	b_1rotR	b_ar	b_count	b_double	b_heavy	b_max1len	b_rotN	b_rotR
50.6567	0	0	3	4	5	0	15	0	41	0	5	25	17	70.601	1.72198	0	0	18	0	0	16	0	2	4	0	1	1.45743	-2.45432	-0.581904	0.510572	2.45332	-2.56214	-0.515262	0.643599	2.48983	-2.21095	-0.352739	0.745221	2.6998	29.7773	4	0.142857	16	44	1	28	2	4	0.142857
73.8966	0	0	2	3	3	0	17	0	64	1	4	33	23	92.5282	1.44575	0	0	27	0	0	31	0	3	3	0	0	1.55919	-2.60395	-0.610925	0.663546	2.73863	-2.69736	-0.496744	0.744782	2.82388	-2.34338	-0.457609	0.801415	2.99501	41.6814	9	0.25	17	67	2	36	3	10	0.277778
50.9415	0	0	3	4	4	0	11	0	41	0	4	24	17	73.931	1.8032	0	0	17	1	0	17	0	2	3	0	1	1.69038	-2.46704	-0.590499	0.527909	2.58192	-2.46453	-0.504235	0.613266	2.64711	-2.21201	-0.381834	0.763834	2.85695	28.0545	6	0.230769	11	43	2	26	2	6	0.230769
50.7219	0	0	3	4	4	0	11	0	41	0	4	26	19	82.8145	2.01987	0	0	17	1	2	15	0	2	3	0	1	1.66905	-2.46608	-0.590076	0.528017	2.58212	-2.46446	-0.495673	0.613348	2.64721	-2.21202	-0.381727	0.763914	2.85694	28.2741	7	0.25	11	43	2	28	2	7	0.25
78.1946	0	0	3	4	4	0	20	0	66	1	5	35	26	103.358	1.56604	0	0	27	0	0	31	0	5	2	0	1	1.63541	-2.66343	-0.532501	0.399006	2.61878	-2.75283	-0.456842	0.370184	2.61696	-2.39656	-0.345276	0.602923	2.89006	42.7054	7	0.184211	21	69	2	38	2	9	0.236842
40.1715	0	0	1	1	2	0	11	0	33	0	2	21	12	47.8358	1.44957	0	0	16	0	0	12	0	0	5	0	0	1.54059	-2.43971	-0.585595	0.668852	2.41696	-2.29686	-0.486641	0.760006	2.58728	-2.16625	-0.413929	0.858782	2.71324	20.7825	3	0.130435	11	35	3	23	2	4	0.173913
37.0779	1	1	0	0	2	0	11	0	30	0	2	20	11	43.7744	1.45915	0	0	15	0	0	10	0	0	5	0	0	1.52921	-2.33042	-0.592066	0.675815	2.33753	-2.23467	-0.49117	0.771126	2.50404	-2.0243	-0.419545	0.867128	2.65158	18.5961	2	0.0909091	11	32	3	22	1	3	0.136364
55.0883	0	0	3	4	4	0	15	0	45	2	6	27	19	76.1264	1.6917	0	0	20	1	0	18	0	3	3	0	0	1.49997	-2.42179	-0.598346	0.63609	2.64401	-2.57966	-0.527161	0.688058	2.60486	-2.12888	-0.43807	0.798175	2.90904	25.9097	5	0.166667	16	48	2	30	2	5	0.166667
50.8503	0	0	2	3	4	0	12	0	43	2	6	25	17	67.5601	1.57117	0	0	19	0	0	18	0	2	4	0	0	1.41461	-2.47915	-0.601069	0.622862	2.45333	-2.68043	-0.531105	0.734476	2.43648	-2.21311	-0.432432	0.786062	2.73382	26.7457	6	0.222222	12	45	3	27	3	7	0.259259
38.4599	0	0	2	2	3	0	15	0	29	0	3	19	14	49.6043	1.71049	0	1	14	0	0	10	0	3	1	0	0	1.51036	-2.27687	-0.626797	0.672479	2.35383	-2.28745	-0.528366	0.77866	2.39031	-2.00664	-0.467802	0.864369	2.63004	15.1601	3	0.142857	16	31	1	21	2	3	0.142857
46.2439	0	0	2	2	2	0	11	0	36	0	2	21	16	61.5139	1.70872	0	0	16	1	0	15	0	2	1	0	1	1.66765	-2.46942	-0.61681	0.632709	2.58031	-2.4647	-0.500781	0.698469	2.64062	-2.21186	-0.451068	0.844255	2.85652	22.0361	4	0.173913	11	38	2	23	2	4	0.173913
60.3918	0	0	2	3	3	0	9	0	51	0	3	26	18	84.4867	1.6566	0	0	19	1	0	25	0	4	1	0	1	1.47174	-2.71927	-0.334025	0.376629	2.65971	-2.86232	-0.302445	0.54434	2.75391	-2.44073	-0.0842418	0.667104	2.94327	37.5882	4	0.137931	10	54	1	29	2	4	0.137931
49.8855	0	0	2	3	5	0	12	0	42	0	5	25	17	64.6702	1.53977	0	0	19	0	0	17	0	1	5	0	0	1.37515	-2.57831	-0.568178	0.6201	2.61375	-2.74242	-0.502876	0.680558	2.53264	-2.33228	-0.423485	0.768015	2.86797	28.2285	4	0.142857	12	45	2	28	2	4	0.142857
40.0943	0	0	1	2	1	0	11	0	33	0	1	20	15	58.3014	1.76671	0	0	14	1	0	13	0	2	3	0	0	2.04939	-2.30665	-0.398099	0.377178	2.38646	-2.28177	-0.247394	0.575187	2.45731	-2.0112	-0.191766	0.621019	2.68518	18.8257	4	0.190476	11	34	2	21	2	4	0.190476
43.1643	0	0	1	2	1	0	11	0	37	1	2	19	14	51.6911	1.39706	0	0	16	0	0	18	0	2	1	0	0	1.65849	-2.45046	-0.578408	0.617982	2.66569	-2.52875	-0.484854	0.715928	2.69149	-2.22061	-0.41254	0.829422	2.94588	23.2757	3	0.142857	11	39	1	21	1	3	0.142857
69.6514	0	0	2	4	4	0	12	0	59	1	5	32	22	95.9	1.62542	0	0	24	0	0	27	0	3	4	0	1	1.39787	-2.73749	-0.499872	0.505616	2.67328	-2.87082	-0.408158	0.528269	2.58149	-2.44415	-0.289611	0.654255	2.97956	42.5286	4	0.114286	12	62	3	35	2	4	0.114286
47.1411	0	0	1	3	3	0	15	0	38	1	4	24	16	67.1216	1.76636	0	0	17	1	0	14	0	3	3	0	0	1.74903	-2.43904	-0.599015	0.598733	2.46676	-2.57601	-0.517713	0.770311	2.5021	-2.19352	-0.390114	0.822064	2.71973	19.2589	5	0.192308	16	40	2	26	3	5	0.192308
55.5373	0	0	2	3	2	0	12	0	47	1	3	29	22	82.2586	1.75018	0	0	21	0	3	18	0	3	2	0	0	1.32005	-2.71963	-0.570501	0.596356	2.64172	-2.85557	-0.480939	0.670824	2.55132	-2.42416	-0.395825	0.767844	2.93119	29.8227	3	0.09375	12	50	3	32	2	4	0.125
53.0571	0	0	2	4	7	0	15	0	46	1	8	27	16	78.7049	1.71098	0	0	18	0	0	19	0	5	4	0	0	1.38863	-2.32309	-0.587252	0.490328	2.35527	-2.44207	-0.569067	0.411952	2.47543	-2.0391	-0.399815	0.680642	2.61433	30.1169	7	0.241379	16	48	2	29	2	8	0.275862
40.0943	0	0	1	1	2	0	10	0	33	0	2	20	9	58.3014	1.76671	0	0	14	1	0	13	0	2	3	0	0	1.67692	-2.4239	-0.608298	0.565034	2.60267	-2.45832	-0.456318	0.669129	2.63187	-2.19893	-0.391362	0.828966	2.8475	21.4017	4	0.181818	10	35	2	22	2	4	0.181818
49.6543	0	0	2	3	3	0	16	0	37	3	6	24	18	62.8305	1.69812	0	0	18	0	0	13	0	1	3	0	2	1.50174	-2.2261	-0.603247	0.698109	2.27465	-2.27895	-0.490241	0.805915	2.44838	-1.86782	-0.449594	0.887121	2.64266	21.3477	5	0.192308	16	39	3	26	0	6	0.230769
54.4923	0	0	2	3	3	0	16	0	45	2	5	27	16	74.0265	1.64503	0	0	20	1	0	18	0	1	5	0	0	1.49593	-2.69289	-0.61013	0.626788	2.66562	-2.60947	-0.511135	0.742804	2.76038	-2.44164	-0.446898	0.846502	2.92496	26.8677	3	0.1	16	48	1	30	1	4	0.133333
70.803	0	0	2	3	3	0	17	0	61	1	4	32	22	89.1723	1.46184	0	0	26	0	0	29	0	3	3	0	0	1.56916	-2.57643	-0.610937	0.663546	2.73863	-2.69736	-0.496873	0.744783	2.82387	-2.30142	-0.457609	0.801423	2.99501	39.495	8	0.228571	17	64	2	35	2	9	0.257143
81.3902	0	0	3	5	5	0	20	0	71	2	7	38	25	111.155	1.56556	0	0	28	0	0	33	0	7	3	0	0	1.58587	-2.69944	-0.56808	0.461955	2.65374	-2.76892	-0.51496	0.418022	2.67544	-2.43641	-0.380283	0.644521	2.91717	46.2098	10	0.243902	21	74	3	41	3	12	0.292683
31.3383	1	1	0	0	2	0	12	0	24	0	2	16	12	41.0196	1.70915	0	0	12	1	0	8	0	1	2	0	0	1.72994	-2.1781	-0.611486	0.682115	2.20596	-2.15535	-0.511652	0.821451	2.32035	-1.86937	-0.470453	0.865537	2.51232	13.3597	2	0.117647	12	25	1	17	1	3	0.176471
54.0558	0	0	2	3	4	0	6	0	49	1	5	24	16	74.456	1.51951	0	0	18	0	0	25	0	3	3	0	0	1.64294	-2.72518	-0.41528	0.425604	2.6594	-2.84801	-0.341962	0.376155	2.58983	-2.45397	-0.211623	0.559853	2.93244	35.7822	5	0.192308	6	51	2	26	3	6	0.230769
58.9602	0	0	1	2	2	0	12	0	50	1	3	27	20	73.2885	1.46577	0	0	22	0	0	23	0	3	2	0	0	1.34666	-2.72176	-0.525934	0.569045	2.64281	-2.85605	-0.43322	0.651413	2.56038	-2.42542	-0.367776	0.720401	2.93383	31.6798	3	0.1	12	53	3	30	1	3	0.1
32.1156	0	0	1	2	4	0	11	0	26	1	5	19	8	54.421	2.09311	0	0	9	0	0	7	0	5	4	0	1	1.67414	-2.24083	-0.569442	0.601701	2.39868	-2.41605	-0.511625	0.64941	2.36333	-1.96388	-0.403027	0.740962	2.66828	16.0424	5	0.25	11	27	2	20	3	6	0.3
50.0165	0	0	2	3	2	0	17	0	38	0	2	26	18	61.9631	1.63061	0	1	20	0	1	12	0	0	4	0	0	1.527	-2.208	-0.611993	0.666028	2.26387	-2.16093	-0.50487	0.842355	2.38399	-1.89116	-0.454157	0.901572	2.57585	21.3595	5	0.178571	17	40	3	28	1	6	0.214286
40.9303	0	0	1	2	3	0	17	0	33	0	3	20	15	49.6044	1.50316	0	0	16	0	0	13	0	3	1	0	0	1.53432	-2.32976	-0.603928	0.667702	2.32608	-2.23018	-0.508825	0.761834	2.44119	-2.0366	-0.467235	0.814463	2.62431	18.4697	4	0.181818	17	35	1	22	2	4	0.181818
50.2519	0	0	2	3	4	0	6	0	43	1	5	23	15	73.3811	1.70654	0	1	16	0	0	20	0	3	3	0	0	1.63594	-2.72516	-0.534032	0.512151	2.65905	-2.848	-0.346076	0.573546	2.57894	-2.45396	-0.211848	0.700659	2.93153	31.6061	4	0.16	6	45	2	25	3	5	0.2
73.6998	0	0	3	4	5	0	25	0	62	1	6	37	21	101.463	1.63649	0	0	27	0	0	25	0	5	5	0	0	1.3367	-2.53854	-0.605184	0.646847	2.56507	-2.60532	-0.501831	0.705072	2.57429	-2.26554	-0.4442	0.810091	2.82521	39.6142	11	0.268293	26	66	2	41	4	12	0.292683
77.4302	0	0	3	4	5	0	15	0	68	1	6	35	25	102.736	1.51082	0	0	27	0	0	33	0	5	3	0	0	1.38041	-2.79086	-0.598697	0.590245	2.7978	-2.83703	-0.528764	0.66363	2.84829	-2.54003	-0.411553	0.756387	3.05201	44.5278	8	0.205128	16	72	2	39	2	9	0.230769
54.0219	0	0	2	3	3	0	17	0	42	0	3	27	18	64.0257	1.52442	0	1	21	0	0	15	0	0	5	0	0	1.53262	-2.27406	-0.609877	0.638264	2.2678	-2.24977	-0.502386	0.781481	2.40683	-1.9738	-0.440956	0.857825	2.58404	25.3521	6	0.206897	17	44	3	29	1	7	0.241379
47.7589	0	0	2	3	4	0	6	0	43	1	5	23	15	73.3811	1.70654	0	0	16	0	1	20	0	3	3	0	0	1.63594	-2.72515	-0.534228	0.511135	2.65927	-2.848	-0.386258	0.571441	2.57392	-2.45396	-0.323055	0.697062	2.93122	31.5191	4	0.16	6	45	2	25	3	5	0.2
84.7474	0	0	3	5	7	0	21	0	73	2	9	41	27	117.531	1.61001	0	0	30	0	0	32	0	6	5	0	0	1.35179	-2.56986	-0.596719	0.615944	2.69716	-2.72524	-0.53808	0.708573	2.69461	-2.31967	-0.410808	0.779239	2.93523	46.9686	11	0.244444	22	77	3	45	2	13	0.288889
48.7215	0	0	1	3	3	0	15	0	41	1	4	24	16	65.6043	1.60011	0	0	18	0	0	17	0	3	3	0	0	1.74903	-2.4393	-0.583941	0.574071	2.46687	-2.57602	-0.515518	0.655114	2.50237	-2.19359	-0.38928	0.750586	2.72026	22.1185	5	0.192308	16	43	2	26	3	5	0.192308
47.7045	0	0	1	1	3	0	15	0	38	2	5	26	17	66.1813	1.74161	0	0	19	0	1	12	0	3	3	0	0	1.46691	-2.34143	-0.638655	0.653881	2.42847	-2.62342	-0.532502	0.806658	2.3928	-2.01721	-0.468105	0.819602	2.7378	20.4955	2	0.0689655	16	41	4	29	1	2	0.0689655
42.8191	0	0	1	2	2	0	12	0	35	2	4	21	14	60.8637	1.73896	0	0	15	1	0	14	0	3	2	0	0	1.84439	-2.39482	-0.615721	0.66419	2.36698	-2.6428	-0.511839	0.7691	2.35298	-2.0465	-0.465234	0.817123	2.68803	19.6209	5	0.227273	12	36	2	22	2	7	0.318182
46.7919	0	0	2	3	5	0	12	0	39	0	5	24	16	60.859	1.56049	0	0	18	0	0	15	0	1	5	0	0	1.39228	-2.57825	-0.595032	0.620224	2.61368	-2.74242	-0.530814	0.686497	2.53165	-2.33226	-0.423489	0.768046	2.86778	26.0421	3	0.111111	12	42	2	27	2	3	0.111111
50.4211	0	0	1	3	3	0	15	0	40	2	5	26	17	75.3324	1.88331	0	0	17	2	0	14	0	4	3	0	0	1.78787	-2.43902	-0.592341	0.608761	2.46702	-2.57601	-0.463208	0.703505	2.50292	-2.19351	-0.358704	0.777521	2.72059	19.0189	5	0.178571	16	42	2	28	3	5	0.178571
54.7353	0	0	2	3	3	0	12	0	44	0	3	26	21	79.6908	1.81116	0	1	19	1	1	18	0	1	3	0	0	1.88413	-2.63837	-0.572123	0.493977	2.603	-2.67235	-0.389249	0.652211	2.64261	-2.35257	-0.258778	0.730046	2.88514	29.3607	5	0.178571	12	46	1	28	2	5	0.178571
37.5899	0	0	1	1	3	0	15	0	29	0	3	19	14	49.6043	1.71049	0	0	14	1	0	10	0	3	1	0	0	1.51036	-2.27631	-0.626477	0.672972	2.3541	-2.28732	-0.528449	0.778007	2.38978	-2.00666	-0.46792	0.844594	2.6292	14.2901	3	0.142857	16	31	1	21	2	3	0.142857
52.7731	0	0	1	2	2	0	12	0	44	1	3	25	18	66.3109	1.50707	0	0	20	0	0	19	0	3	2	0	0	1.33759	-2.71967	-0.586776	0.611328	2.64067	-2.85552	-0.514483	0.715714	2.53738	-2.42393	-0.412628	0.789503	2.93057	27.3069	3	0.107143	12	47	3	28	0	3	0.107143
48.2967	0	0	2	2	3	0	17	0	34	0	3	23	18	61.4102	1.80618	0	0	16	0	0	11	0	3	1	0	3	1.49569	-2.3713	-0.663877	0.598491	2.33863	-2.27832	-0.527707	0.727065	2.55085	-1.9924	-0.426259	0.895582	2.72809	23.1233	2	0.0769231	17	37	1	26	1	3	0.115385
70.226	0	0	3	4	5	0	21	0	59	1	6	35	25	98.4609	1.66883	0	0	26	0	1	24	0	5	3	0	0	1.31453	-2.51612	-0.617146	0.646592	2.78984	-2.59088	-0.529957	0.751579	2.82039	-2.2304	-0.437443	0.807941	3.04379	35.892	9	0.230769	22	63	2	39	3	10	0.25641
49.7031	0	0	2	3	2	0	15	0	40	0	2	26	18	71.7606	1.79402	0	0	18	1	0	14	0	3	4	0	0	1.7752	-2.32627	-0.59333	0.613402	2.37496	-2.40325	-0.51445	0.710911	2.46565	-1.99238	-0.408165	0.79827	2.70737	22.8569	6	0.214286	16	42	3	28	2	6	0.214286
77.5378	0	0	2	3	3	0	12	0	68	0	3	38	26	110.707	1.62805	0	0	27	0	0	30	0	4	7	0	0	1.66719	-2.88342	-0.446782	0.505459	2.89578	-2.98641	-0.346417	0.604857	2.8224	-2.63311	-0.293146	0.665521	3.14163	42.1422	8	0.195122	12	71	5	41	2	8	0.195122
41.2923	1	1	0	0	2	0	12	0	33	0	2	20	15	46.8724	1.42038	0	0	17	0	0	13	0	1	2	0	0	1.48798	-2.38968	-0.641603	0.674506	2.45378	-2.48603	-0.543336	0.759134	2.43712	-2.06132	-0.480208	0.841312	2.7773	18.1077	3	0.136364	12	35	3	22	2	3	0.136364
84.7474	0	0	3	5	7	0	21	0	73	2	9	41	27	117.531	1.61001	0	0	30	0	0	32	0	6	5	0	0	1.36675	-2.56983	-0.596051	0.615954	2.69718	-2.72522	-0.53808	0.709069	2.69462	-2.31969	-0.410867	0.779465	2.93525	46.9686	11	0.244444	22	77	3	45	2	13	0.288889
53.2199	0	0	2	3	2	0	17	0	41	0	2	26	18	60.8176	1.48336	0	1	21	0	0	15	0	0	4	0	0	1.49757	-2.2932	-0.611254	0.678322	2.26701	-2.16462	-0.505287	0.814278	2.40578	-1.98972	-0.452122	0.901202	2.58582	23.4361	5	0.178571	17	43	3	28	1	6	0.214286
40.6835	0	0	1	1	2	0	15	0	32	1	3	20	14	53.6222	1.67569	0	0	15	1	0	12	0	3	1	0	0	1.47013	-2.27912	-0.633687	0.655776	2.2651	-2.29271	-0.535944	0.768475	2.39494	-1.95552	-0.436634	0.828773	2.6086	18.4565	2	0.0909091	16	34	1	22	1	3	0.136364
43.5191	0	0	2	3	2	0	11	0	34	1	3	20	15	59.0674	1.73728	0	0	15	1	0	14	0	1	2	0	1	2.0435	-2.3005	-0.529202	0.503709	2.36444	-2.39726	-0.446794	0.627902	2.49849	-2.00844	-0.372323	0.755102	2.70478	20.5809	4	0.190476	11	35	2	21	2	5	0.238095
82.1854	0	0	3	5	6	0	21	0	71	3	9	39	26	112.241	1.58086	0	0	29	0	0	32	0	6	4	0	0	1.58264	-2.69979	-0.59232	0.56516	2.65198	-2.76837	-0.53808	0.606798	2.67549	-2.43636	-0.407559	0.738612	2.91615	43.1366	10	0.238095	22	74	3	42	3	12	0.285714
57.6151	0	0	3	4	4	0	16	0	46	1	5	27	19	81.1528	1.76419	0	0	19	0	0	19	0	3	3	0	2	1.4426	-2.52407	-0.556334	0.601531	2.47613	-2.6182	-0.476454	0.709535	2.45021	-2.20221	-0.388946	0.756604	2.82969	34.4449	6	0.206897	17	48	1	29	3	7	0.241379
23.018	1	1	0	0	3	0	9	0	17	2	5	12	8	31.8772	1.87513	0	0	8	0	0	5	0	1	2	0	1	1.95149	-2.11795	-0.611501	0.631155	2.1763	-2.08591	-0.514423	0.748065	2.3286	-1.79509	-0.40602	0.858058	2.51878	10.024	1	0.0769231	10	18	1	13	0	1	0.0769231
41.2991	0	0	1	1	2	0	15	0	34	0	2	20	14	51.6708	1.51973	0	0	16	0	0	14	0	2	2	0	0	1.47013	-2.28284	-0.617496	0.596938	2.26444	-2.18717	-0.53808	0.693588	2.39863	-1.99002	-0.424762	0.771849	2.57616	21.4789	2	0.0909091	16	36	1	22	1	3	0.136364
51.7199	0	0	2	4	5	0	15	0	41	1	6	26	16	81.0563	1.97698	0	1	16	0	0	15	0	4	4	0	1	1.44173	-2.41293	-0.584243	0.560529	2.42945	-2.51003	-0.499335	0.511104	2.435	-2.05096	-0.348125	0.788985	2.78797	28.3581	5	0.178571	16	43	1	28	2	6	0.214286
51.5615	0	0	2	3	3	0	12	0	42	1	4	25	18	69.525	1.65536	0	0	19	1	0	17	0	2	3	0	0	1.66876	-2.47618	-0.58913	0.605625	2.45016	-2.55902	-0.52694	0.699839	2.48769	-2.13864	-0.398523	0.761507	2.78144	25.4765	6	0.222222	12	44	3	27	2	6	0.222222
81.6538	0	0	4	6	7	0	21	0	70	4	11	40	26	113.842	1.62632	0	0	29	0	0	30	0	6	5	0	0	1.38324	-2.57875	-0.614154	0.63296	2.73873	-2.69978	-0.557134	0.711752	2.82392	-2.30255	-0.443515	0.790112	2.99535	40.9502	9	0.204545	22	74	3	44	2	11	0.25
45.8755	0	0	3	3	4	0	16	0	35	2	6	23	16	60.2636	1.72182	0	1	17	0	0	12	0	3	2	0	0	1.45222	-2.23908	-0.675337	0.70742	2.22097	-2.35618	-0.588893	0.803197	2.40738	-1.89132	-0.466566	0.955381	2.57019	17.3465	3	0.12	17	37	2	25	1	4	0.16
74.6578	0	0	3	4	4	0	25	0	62	1	5	37	22	98.8482	1.59433	0	0	28	0	0	25	0	5	4	0	0	1.21856	-2.47888	-0.607211	0.688642	2.57977	-2.59171	-0.509549	0.727323	2.67143	-2.2067	-0.444757	0.850886	2.86029	37.6982	9	0.214286	26	67	2	42	2	10	0.238095
47.6651	0	0	1	3	3	0	15	0	40	1	4	26	16	70.4776	1.76194	0	0	17	0	0	14	0	4	5	0	0	1.76329	-2.43889	-0.578768	0.607123	2.46738	-2.57601	-0.501602	0.70019	2.50234	-2.19354	-0.404063	0.760588	2.71994	20.0949	6	0.214286	16	42	3	28	3	6	0.214286
52.0411	0	0	2	2	3	0	18	0	40	0	3	26	19	66.3807	1.65952	0	0	20	0	0	14	0	2	3	0	1	1.39013	-2.40307	-0.579939	0.653313	2.41224	-2.4765	-0.515996	0.739909	2.54732	-2.07125	-0.448897	0.789946	2.74025	24.7169	4	0.137931	18	43	2	29	2	5	0.172414
49.0979	0	0	2	3	1	0	12	0	41	0	1	21	18	58.1624	1.4186	0	0	18	1	0	20	0	1	1	0	0	1.71108	-2.61753	-0.605065	0.658217	2.55637	-2.71113	-0.497545	0.716107	2.50544	-2.33638	-0.463211	0.807114	2.83149	25.2221	8	0.363636	12	42	1	22	6	8	0.363636
40.4971	0	0	1	1	2	0	15	0	33	0	2	19	14	47.162	1.42915	0	0	16	0	0	14	0	2	1	0	0	1.62966	-2.35349	-0.554155	0.590156	2.31732	-2.24215	-0.459333	0.689109	2.44601	-2.06105	-0.391812	0.75397	2.62746	19.5629	2	0.0952381	16	35	1	21	1	2	0.0952381
40.3579	0	0	2	2	3	0	16	0	32	2	5	22	11	56.5677	1.76774	0	0	15	1	0	10	0	1	5	0	0	1.67278	-2.22001	-0.641873	0.781255	2.26653	-2.13965	-0.551322	0.800507	2.44838	-1.89504	-0.480669	0.950301	2.5765	18.1221	3	0.125	16	34	1	24	1	4	0.166667
42.6259	1	0	0	1	2	0	12	0	35	0	2	20	15	49.4347	1.41242	0	0	17	0	0	15	0	1	2	0	0	1.48688	-2.56547	-0.613386	0.656944	2.55516	-2.59418	-0.506515	0.724819	2.57205	-2.29722	-0.464375	0.809814	2.84335	20.2941	4	0.181818	12	37	2	22	4	4	0.181818
38.8319	0	0	2	2	5	0	6	0	31	0	5	21	9	58.6454	1.89179	0	0	13	1	0	10	0	5	2	0	0	1.69164	-2.40798	-0.64412	0.554588	2.44201	-2.60608	-0.53808	0.805915	2.3228	-2.10878	-0.397118	0.866619	2.74455	19.8681	1	0.0434783	6	33	5	23	1	1	0.0434783
51.4857	0	0	2	4	3	0	15	0	44	1	4	28	20	81.2397	1.84636	0	0	19	0	3	16	0	3	3	0	0	1.78761	-2.4393	-0.576655	0.492878	2.47147	-2.57607	-0.510791	0.51508	2.51093	-2.19362	-0.35282	0.698682	2.7228	24.6343	5	0.166667	16	46	2	30	3	6	0.2
42.8963	0	0	1	1	4	0	12	0	35	0	4	22	15	53.9323	1.54092	0	0	17	0	0	13	0	1	4	0	0	1.40116	-2.57826	-0.603125	0.635264	2.61313	-2.74243	-0.518444	0.735476	2.5284	-2.33224	-0.439245	0.795139	2.86709	21.9397	2	0.08	12	38	2	25	2	2	0.08
43.4279	1	0	0	1	3	0	12	0	36	0	3	21	15	53.2722	1.47978	0	0	17	0	0	15	0	1	3	0	0	1.53514	-2.48236	-0.601184	0.649199	2.5225	-2.62628	-0.511487	0.74417	2.4879	-2.20729	-0.431193	0.811505	2.81813	22.2101	4	0.173913	12	38	2	23	3	4	0.173913
67.5012	0	0	3	4	4	0	15	0	57	1	5	34	22	96.3364	1.69011	0	0	25	0	1	23	0	4	4	0	0	1.4636	-2.60174	-0.554993	0.600532	2.52873	-2.66678	-0.4727	0.695893	2.50438	-2.3219	-0.400953	0.748561	2.80311	36.7788	7	0.189189	16	60	5	37	4	7	0.189189
37.1567	0	0	1	1	2	0	12	0	29	1	3	18	14	47.5247	1.63878	0	0	14	1	0	11	0	2	1	0	0	1.63223	-2.24803	-0.635515	0.675172	2.21489	-2.28969	-0.479607	0.846963	2.35987	-1.89198	-0.443799	0.889913	2.56525	15.3833	3	0.157895	12	30	2	19	1	4	0.210526
46.0611	0	0	2	3	3	0	17	0	38	3	6	24	16	63.8765	1.68096	0	0	17	0	0	14	0	4	3	0	0	1.47928	-2.28421	-0.60967	0.680274	2.31045	-2.29802	-0.518068	0.773942	2.4204	-1.98663	-0.45353	0.838634	2.60851	18.8389	4	0.153846	17	40	2	26	1	5	0.192308
64.2356	0	0	2	2	1	0	15	0	55	1	2	29	24	80.9694	1.47217	0	0	24	0	1	26	0	3	1	0	0	1.22385	-2.71341	-0.606076	0.547996	2.66052	-2.76647	-0.385175	0.65257	2.68078	-2.42934	-0.406009	0.743673	2.94582	35.2044	3	0.0909091	16	59	1	33	2	3	0.0909091
42.0771	0	0	1	3	4	0	12	0	34	2	6	20	12	58.3678	1.7167	0	0	14	0	0	14	0	4	1	0	1	1.55603	-2.292	-0.577703	0.659312	2.20927	-2.4485	-0.489453	0.774825	2.3486	-1.96777	-0.44966	0.829147	2.56402	21.0009	4	0.190476	12	35	2	21	1	6	0.285714
42.2875	0	0	2	3	2	0	12	0	34	1	3	22	16	61.8411	1.81885	0	0	15	1	0	12	0	3	3	0	0	1.62399	-2.38488	-0.586446	0.655277	2.33568	-2.47675	-0.489499	0.804912	2.40403	-2.08359	-0.450126	0.847167	2.63291	17.7325	5	0.217391	12	35	3	23	2	6	0.26087
70.2474	0	0	3	4	5	0	17	0	59	1	6	32	22	95.0452	1.61094	0	0	24	0	0	27	0	5	2	0	1	1.56918	-2.57661	-0.602398	0.658397	2.7386	-2.69748	-0.521899	0.716175	2.82387	-2.3014	-0.452907	0.824097	2.99501	38.9926	8	0.228571	17	62	2	35	2	9	0.257143
36.9099	0	0	1	1	2	0	12	0	28	1	3	18	14	49.2809	1.76003	0	0	13	2	0	10	0	2	1	0	0	1.69194	-2.34238	-0.594441	0.660314	2.36522	-2.42058	-0.485041	0.832774	2.40918	-2.04563	-0.442396	0.867313	2.65823	14.7101	3	0.157895	12	29	1	19	2	4	0.210526
60.0327	0	0	3	4	4	0	15	0	51	2	6	30	17	82.583	1.61927	0	0	22	0	0	21	0	3	5	0	0	1.31857	-2.46595	-0.578193	0.564113	2.65357	-2.6367	-0.509806	0.664551	2.6036	-2.21617	-0.352339	0.763171	2.91091	32.9633	6	0.181818	16	54	3	33	2	7	0.212121
66.9697	0	0	2	4	5	0	15	0	56	1	6	35	22	97.2672	1.73691	0	0	25	0	1	21	0	4	5	0	0	1.26713	-2.66809	-0.558849	0.603829	2.61842	-2.79256	-0.490659	0.70016	2.50612	-2.40376	-0.403902	0.753886	2.87182	36.5083	5	0.128205	16	60	5	39	2	5	0.128205
37.6003	0	0	1	1	2	0	11	0	30	0	2	17	13	48.9953	1.63318	0	1	13	0	0	13	0	2	1	0	0	1.94891	-2.279	-0.375167	0.436203	2.32328	-2.2444	-0.252465	0.475574	2.41278	-1.99007	-0.143329	0.690844	2.61576	18.4397	2	0.111111	11	31	1	18	1	2	0.111111
37.0469	0	0	1	1	2	0	12	0	29	1	3	19	15	52.3592	1.80549	0	0	14	1	1	10	0	2	1	0	0	1.68924	-2.24383	-0.657085	0.659499	2.22459	-2.28993	-0.475337	0.874938	2.35175	-1.89223	-0.443637	0.889789	2.56496	15.4931	3	0.15	12	30	2	20	1	4	0.2
57.207	0	0	3	4	4	0	15	0	50	0	4	26	18	75.7151	1.5143	0	0	20	0	0	24	0	4	2	0	0	1.69252	-2.52438	-0.532772	0.505924	2.48772	-2.57777	-0.439702	0.516276	2.56281	-2.23257	-0.385275	0.684341	2.78301	33.071	8	0.285714	16	52	1	28	3	8	0.285714
41.1363	0	0	1	1	2	0	14	0	34	0	2	21	12	52.868	1.55494	0	0	16	0	0	13	0	1	4	0	0	1.73307	-2.28304	-0.611042	0.609569	2.35579	-2.24868	-0.488684	0.708707	2.46238	-1.99583	-0.416487	0.799325	2.65834	21.9397	3	0.130435	15	36	2	23	1	4	0.173913
48.7959	0	0	2	3	3	0	6	0	41	2	5	21	14	61.2211	1.4932	0	0	16	0	0	20	0	4	0	0	1	1.34212	-2.92963	-0.512777	0.61551	2.88149	-2.84125	-0.41585	0.778885	2.97397	-2.67005	-0.299854	0.827442	3.14416	25.6441	3	0.130435	6	43	3	23	2	5	0.217391
47.2251	0	0	2	3	2	0	12	0	39	1	3	25	17	64.1594	1.64511	0	0	18	0	0	14	0	2	5	0	0	1.49131	-2.36566	-0.569989	0.606124	2.4078	-2.42197	-0.504237	0.703535	2.50525	-2.06647	-0.398167	0.75344	2.68963	21.0529	4	0.148148	12	41	4	27	2	5	0.185185
64.5955	0	0	4	6	5	0	24	0	50	7	12	33	24	82.9999	1.66	0	1	25	0	0	17	0	2	5	0	0	1.5828	-2.37223	-0.634325	0.698989	2.4537	-2.27079	-0.557918	0.792183	2.58178	-2.08093	-0.46196	0.899699	2.75838	23.1105	5	0.135135	26	54	2	37	2	5	0.135135
71.0531	0	0	4	6	7	0	24	0	56	8	15	37	25	94.4678	1.68693	0	1	27	0	0	19	0	2	7	0	0	1.58392	-2.38626	-0.62941	0.622637	2.46037	-2.41046	-0.529358	0.759764	2.58343	-2.09949	-0.413353	0.847619	2.76258	28.1709	8	0.195122	26	60	3	41	2	8	0.195122
33.7207	1	1	0	0	3	0	12	0	28	0	3	17	12	43.6916	1.56041	0	0	13	0	0	11	0	1	3	0	0	1.71344	-2.25361	-0.595365	0.670761	2.23329	-2.25123	-0.535668	0.759529	2.35316	-1.96819	-0.456077	0.809519	2.53126	18.1353	3	0.166667	12	29	1	18	1	4	0.222222
43.0015	0	0	1	2	3	0	12	0	37	0	3	20	15	54.508	1.47319	0	0	16	0	0	17	0	1	3	0	0	1.62511	-2.57256	-0.587587	0.670543	2.52753	-2.50406	-0.503754	0.759049	2.63784	-2.33235	-0.455773	0.808362	2.7668	24.6945	6	0.285714	12	38	1	21	4	7	0.333333
59.4443	0	0	2	3	3	0	21	0	47	1	4	29	21	67.9679	1.44613	0	0	24	0	0	18	0	4	1	0	0	1.52265	-2.26061	-0.632432	0.636436	2.30995	-2.41183	-0.532146	0.741731	2.4516	-1.95068	-0.432619	0.835885	2.65342	23.9357	5	0.15625	22	50	2	32	2	7	0.21875
54.7081	0	0	2	3	3	0	11	0	48	2	5	29	18	94.7991	1.97498	0	0	18	1	3	19	0	3	4	0	0	1.80744	-2.62695	-0.487417	0.506428	2.62856	-2.69266	-0.407766	0.543616	2.63014	-2.38093	-0.327543	0.66195	2.87425	31.8679	7	0.233333	11	49	2	30	3	10	0.333333
86.9305	0	0	4	6	6	0	11	0	80	5	11	39	23	124.369	1.55462	0	0	28	0	0	41	0	5	6	0	0	1.7894	-2.67086	-0.427333	0.305008	2.66315	-2.74122	-0.356536	0.498685	2.69447	-2.42949	-0.211444	0.486033	2.90107	56.4455	10	0.25	11	81	4	40	4	17	0.425
62.1239	0	0	4	6	5	0	18	0	50	4	9	30	20	81.7123	1.63425	0	0	23	0	0	20	0	2	4	0	1	1.33924	-2.3692	-0.638401	0.677851	2.31598	-2.52439	-0.537747	0.788178	2.44961	-2.04946	-0.451059	0.83901	2.65504	28.1561	6	0.1875	18	52	3	32	2	9	0.28125
75.9278	0	0	3	4	4	0	12	0	61	0	4	36	25	104.542	1.7138	0	1	27	1	0	25	0	3	4	0	0	1.37938	-2.78258	-0.625182	0.649689	2.92082	-2.74397	-0.500004	0.805915	2.85621	-2.53081	-0.397225	0.854311	3.15178	38.8122	3	0.0731707	12	66	4	41	1	3	0.0731707
42.4103	0	0	2	3	3	0	12	0	34	2	5	26	19	78.6034	2.31186	0	1	13	0	6	8	0	3	2	0	1	2.14671	-2.38025	-0.450947	0.55067	2.44421	-2.45863	-0.3339	0.70948	2.53762	-2.05671	-0.159289	0.830822	2.78521	25.0497	3	0.111111	12	35	0	27	2	5	0.185185
40.4123	0	0	1	1	5	0	6	0	34	0	5	21	9	57.9554	1.70457	0	0	14	0	0	13	0	5	2	0	0	1.74982	-2.47897	-0.647913	0.578156	2.4767	-2.62457	-0.53808	0.672509	2.39807	-2.20643	-0.386511	0.854311	2.77014	22.7277	2	0.0869565	6	36	5	23	2	2	0.0869565
45.3265	0	0	2	3	2	0	12	0	40	2	4	28	23	75.9643	1.89911	0	0	17	0	7	12	0	1	3	0	0	1.95883	-2.38374	-0.560865	0.586539	2.62737	-2.57398	-0.479639	0.701211	2.52734	-2.25408	-0.395007	0.747194	2.71649	25.0735	6	0.206897	12	41	1	29	4	8	0.275862
46.2603	0	0	2	3	4	0	12	0	38	0	4	25	14	60.7471	1.59861	0	0	18	0	0	13	0	1	6	0	0	1.46142	-2.31792	-0.603542	0.663539	2.48763	-2.54571	-0.502137	0.754914	2.36954	-2.06287	-0.466812	0.807347	2.75885	23.8557	4	0.148148	12	40	4	27	2	6	0.222222
82.7941	0	0	3	5	12	0	10	0	78	6	18	40	21	132.801	1.70258	0	0	24	0	0	38	0	8	8	0	0	1.36992	-2.78279	-0.560905	0.658299	2.8186	-2.87469	-0.559841	0.579577	2.8161	-2.56467	-0.393721	0.791045	3.02198	52.5699	11	0.255814	10	81	2	43	3	13	0.302326
77.331	0	0	3	5	12	0	6	0	72	6	18	38	20	120.002	1.6667	0	0	24	0	0	34	0	4	10	0	0	1.386	-2.64488	-0.572376	0.643138	2.81086	-2.80252	-0.576424	0.583153	2.67303	-2.41719	-0.429255	0.772612	3.01382	51.305	11	0.268293	6	75	3	41	6	11	0.268293
74.0238	0	0	3	5	15	0	0	0	72	8	23	37	18	119.61	1.66126	0	0	21	0	0	35	0	3	13	0	0	1.7038	-2.80061	-0.587059	0.644863	2.82464	-2.92593	-0.588908	0.50593	2.81074	-2.57941	-0.447543	0.723681	3.02779	49.4602	10	0.25641	0	74	3	39	4	10	0.25641
82.5237	0	0	3	5	10	0	10	0	78	6	16	38	20	127.835	1.63892	0	0	24	0	0	40	0	8	6	0	0	1.67443	-2.73714	-0.712112	0.735194	2.69825	-2.80554	-0.762497	0.582526	2.68466	-2.4763	-0.513168	0.855825	2.95744	56.9283	12	0.292683	11	81	0	41	6	12	0.292683
84.6753	0	0	3	5	12	0	12	0	78	7	19	41	25	119.886	1.537	0	0	28	0	0	37	0	1	12	0	0	1.34011	-2.75101	-0.613761	0.668034	2.81057	-2.95614	-0.547178	0.613508	2.612	-2.54457	-0.464093	0.782704	3.00023	51.6467	12	0.272727	12	81	1	44	4	13	0.295455
78.0278	0	0	3	5	8	0	12	0	71	6	14	41	24	122.309	1.72267	0	0	25	0	0	30	0	4	12	0	0	1.51925	-2.72697	-0.632803	0.711716	2.7897	-2.92234	-0.54614	0.574535	2.58357	-2.52361	-0.499862	0.854311	2.97348	42.3762	13	0.302326	12	73	4	43	4	15	0.348837
73.823	0	0	3	5	11	0	5	0	64	8	19	40	14	128.303	2.00474	0	0	20	0	0	24	0	8	10	0	2	1.52982	-2.73562	-0.576256	0.601491	2.69391	-2.93683	-0.592944	0.588251	2.5423	-2.43686	-0.394245	0.777193	2.98684	46.979	11	0.261905	5	66	8	42	4	13	0.309524
83.1086	0	0	3	5	12	0	15	0	74	9	21	43	23	129.357	1.74806	0	0	27	0	0	31	0	7	9	0	0	1.27881	-2.71097	-0.585725	0.654535	2.75416	-2.93654	-0.611642	0.596223	2.55555	-2.4807	-0.417526	0.818987	2.97083	44.5554	10	0.217391	16	77	5	46	4	14	0.304348
79.5538	0	0	3	5	14	0	12	0	72	10	24	42	23	110.043	1.52837	0	0	27	0	0	30	0	0	15	0	0	1.53123	-2.70648	-0.646597	0.674798	2.78183	-2.90974	-0.635428	0.593171	2.5755	-2.5099	-0.47876	0.836183	2.96108	43.3342	12	0.272727	12	74	4	44	4	13	0.295455
83.179	0	0	3	5	13	0	12	0	76	8	21	42	25	113.96	1.49947	0	0	28	0	0	34	0	0	14	0	0	1.38682	-2.72479	-0.669359	0.731068	2.83142	-2.91207	-0.718212	0.595871	2.62929	-2.52843	-0.539955	0.854311	3.01013	47.707	11	0.244444	12	79	2	45	4	12	0.266667
83.179	0	0	3	5	13	0	12	0	76	8	21	42	25	113.96	1.49947	0	0	28	0	0	34	0	0	14	0	0	1.43391	-2.72476	-0.696673	0.755041	2.83205	-2.91195	-0.703801	0.595871	2.62999	-2.52845	-0.560876	0.854311	3.01056	47.707	11	0.244444	12	79	2	45	4	12	0.266667
82.6474	0	0	3	5	13	0	12	0	75	8	21	43	24	113.952	1.51936	0	0	28	0	0	32	0	0	15	0	0	1.59517	-2.70648	-0.646526	0.674046	2.78183	-2.90974	-0.607996	0.572186	2.57551	-2.5099	-0.478505	0.83608	2.96108	47.4366	12	0.266667	12	77	4	45	4	14	0.311111
89.8977	0	0	3	5	13	0	12	0	83	8	21	43	28	120.939	1.45709	0	0	30	0	0	40	0	0	13	0	0	1.25679	-2.70669	-0.697234	0.747879	2.78162	-2.90979	-0.695907	0.575508	2.63881	-2.50988	-0.561247	0.857119	2.96101	53.3083	12	0.26087	12	86	1	46	4	12	0.26087
89.8977	0	0	3	5	13	0	12	0	83	8	21	43	28	120.939	1.45709	0	0	30	0	0	40	0	0	13	0	0	1.37597	-2.70849	-0.702579	0.747874	2.78276	-2.91047	-0.690372	0.574144	2.63796	-2.51108	-0.560331	0.857174	2.96281	53.3083	12	0.26087	12	86	1	46	4	12	0.26087
91.2381	0	0	3	5	13	0	6	0	86	8	21	43	25	130.342	1.51561	0	0	29	0	0	43	0	1	13	0	0	1.47431	-2.80189	-0.53111	0.609216	2.82556	-2.93776	-0.543748	0.534025	2.81075	-2.58018	-0.394143	0.699268	3.0297	59.1639	11	0.23913	6	89	2	46	4	12	0.26087
82.8882	0	0	3	5	11	0	6	0	76	9	20	43	20	131.537	1.73075	0	0	26	0	0	33	0	5	12	0	0	1.46176	-2.71046	-0.599888	0.636946	2.76226	-2.93784	-0.583601	0.617273	2.56364	-2.48244	-0.441945	0.779496	2.97527	50.8078	13	0.288889	6	78	7	45	4	18	0.4
3.10038	1	1	0	0	1	0	0	0	4	1	2	1	0	3.24511	0.811278	0	0	0	0	0	3	0	1	0	0	0	0	-1.8617	0.114562	0.114562	1.63258	-1.89975	0.2142	0.2142	1.63335	-1.57821	0.09627	0.09627	1.88788	1.29962	0	0	0	3	0	0	0	0	0
84.0861	0	0	3	5	14	0	6	0	79	9	23	41	23	116.892	1.47965	0	0	27	0	0	38	0	0	14	0	0	1.45871	-2.79757	-0.548363	0.642004	2.82353	-2.91645	-0.55208	0.562	2.81059	-2.57582	-0.418841	0.713167	3.02569	53.0379	10	0.227273	6	82	2	44	4	10	0.227273
89.0517	0	0	3	5	13	0	0	0	86	8	21	41	23	129.038	1.50044	0	0	27	0	0	45	0	1	13	0	0	1.45846	-2.81829	-0.550604	0.600627	2.82649	-2.92416	-0.550079	0.484908	2.89407	-2.58126	-0.422153	0.692739	3.03316	60.0303	10	0.227273	0	89	2	44	4	10	0.227273
71.0914	0	0	3	5	12	0	11	0	61	10	22	39	15	121.665	1.99451	0	0	20	0	0	22	0	6	11	0	2	1.70076	-2.7093	-0.616145	0.629846	2.77995	-2.97921	-0.637844	0.608501	2.52523	-2.45806	-0.422283	0.850328	3.03416	42.5146	10	0.243902	11	63	5	41	2	12	0.292683
76.0686	0	0	3	5	13	0	0	0	73	7	20	37	20	125.727	1.72228	0	0	21	1	0	36	0	3	12	0	0	2.08078	-2.77901	-0.601867	0.642245	2.82302	-2.94246	-0.53017	0.56122	2.66221	-2.56617	-0.451559	0.792979	3.02187	50.0795	14	0.368421	0	74	3	38	4	14	0.368421
76.0686	0	0	3	5	13	0	0	0	73	7	20	37	20	125.727	1.72228	0	0	21	1	0	36	0	3	12	0	0	1.64636	-2.78078	-0.541719	0.656575	2.841	-2.94349	-0.529239	0.56122	2.87701	-2.56738	-0.419778	0.785629	3.06772	50.0795	14	0.358974	0	75	2	39	4	14	0.358974
64.2142	0	0	3	5	11	0	5	0	57	8	19	34	11	114.252	2.00442	0	0	16	0	0	23	0	7	9	0	2	2.17311	-2.72551	-0.534256	0.608879	2.78596	-2.97693	-0.576378	0.562283	2.5416	-2.47171	-0.373093	0.799681	3.04013	44.2678	11	0.314286	5	58	5	35	3	12	0.342857
78.833	0	0	3	5	11	0	10	0	72	6	17	38	22	121.168	1.68289	0	0	24	0	0	34	0	2	11	0	1	1.21537	-2.55684	-0.579993	0.65285	2.80204	-2.75327	-0.575544	0.559532	2.60643	-2.35666	-0.463345	0.804689	2.98544	53.949	11	0.268293	11	75	0	41	6	11	0.268293
75.1614	0	0	3	5	10	0	0	0	67	6	16	40	18	119.826	1.78845	0	0	24	0	0	27	0	7	9	0	0	1.47252	-2.69849	-0.573727	0.595209	2.61171	-2.86435	-0.592096	0.629547	2.46589	-2.4177	-0.401471	0.718713	2.88271	41.2046	12	0.285714	0	69	12	42	6	15	0.357143
78.5594	0	0	3	5	10	0	6	0	72	7	17	40	20	122.084	1.69562	0	0	25	0	0	32	0	4	11	0	0	1.41347	-2.71139	-0.619669	0.618995	2.75424	-2.93814	-0.569953	0.564241	2.55793	-2.48095	-0.447766	0.791648	2.97072	48.0966	12	0.285714	6	74	6	42	4	16	0.380952
87.2305	0	0	3	5	13	0	12	0	79	9	22	43	27	116.569	1.47556	0	0	30	0	0	36	0	0	13	0	0	1.58863	-2.70677	-0.710986	0.738024	2.78176	-2.90978	-0.635628	0.58117	2.58218	-2.50989	-0.551184	0.8585	2.96135	47.9775	11	0.23913	12	82	3	46	2	11	0.23913
85.897	0	0	3	5	11	0	12	0	77	6	17	43	26	114.256	1.48385	0	0	30	0	0	34	0	0	13	0	0	1.42216	-2.71832	-0.648578	0.698021	2.85001	-2.91652	-0.577346	0.651111	2.6372	-2.52344	-0.499862	0.846044	3.02248	48.665	11	0.23913	12	80	4	46	4	13	0.282609
72.9038	0	0	3	5	12	0	6	0	67	8	20	37	18	113.96	1.7009	0	0	23	0	0	30	0	4	10	0	0	1.36713	-2.64493	-0.587798	0.669285	2.81085	-2.80254	-0.572858	0.672611	2.67286	-2.41717	-0.450291	0.787522	3.01381	44.0582	10	0.25	6	70	4	40	6	10	0.25
67.5186	0	0	3	5	13	0	11	0	62	9	22	36	17	108.656	1.75252	0	0	21	0	0	26	0	4	11	0	0	1.65688	-2.75189	-0.615766	0.677245	2.82515	-2.9552	-0.572302	0.578024	2.64471	-2.54375	-0.455858	0.830923	3.01752	37.7694	10	0.263158	11	64	3	38	4	11	0.289474
61.1207	0	0	3	5	11	0	5	0	54	9	20	33	10	109.741	2.03224	0	0	15	0	0	21	0	7	9	0	2	2.13025	-2.7116	-0.546779	0.608881	2.78066	-2.9833	-0.576621	0.562334	2.52405	-2.45979	-0.373119	0.800717	3.03496	40.7613	10	0.294118	5	55	5	34	2	12	0.352941
70.7294	0	0	3	5	11	0	5	0	61	8	19	39	12	123.738	2.02848	0	0	19	0	0	22	0	8	10	0	2	1.561	-2.72792	-0.587883	0.601596	2.70051	-2.93544	-0.593054	0.6044	2.54221	-2.43663	-0.394064	0.781126	2.98589	44.7926	10	0.243902	5	63	8	41	2	12	0.292683
6.19397	1	1	0	0	1	0	0	0	7	1	2	2	1	8.04184	1.14883	0	0	1	0	0	5	0	1	0	0	0	1	-2.25436	0.0385549	0.117952	2.11599	-2.55427	0.123	0.2142	1.96633	-1.97532	0.09627	0.1057	2.3787	4.80603	0	0	0	6	0	1	1	0	0
89.2653	0	0	3	5	12	0	12	0	83	8	20	41	29	126.55	1.5247	0	0	29	0	0	42	0	2	10	0	0	1.03285	-2.63438	-0.642825	0.703096	2.76539	-2.80624	-0.53808	0.561163	2.61239	-2.39877	-0.499862	0.798424	2.98103	53.7067	10	0.227273	12	86	0	44	4	10	0.227273
81.419	0	0	3	5	13	0	12	0	75	7	20	41	24	112.503	1.50004	0	0	27	0	0	34	0	0	14	0	0	1.31406	-2.72638	-0.645785	0.707089	2.82997	-2.91497	-0.66783	0.630255	2.6269	-2.528	-0.502391	0.831623	3.00884	49.623	11	0.25	12	78	1	44	4	12	0.272727
87.9517	0	0	3	5	11	2	0	0	85	6	17	40	24	121.177	1.42561	0	0	27	0	0	45	0	0	13	0	0	1.43097	-2.82261	-0.557396	0.613314	2.82621	-2.92668	-0.566248	0.549031	2.89382	-2.58501	-0.437504	0.702993	3.03463	60.6903	10	0.232558	0	88	1	43	4	10	0.232558
81.9505	0	0	3	5	11	0	6	0	76	6	17	40	23	112.238	1.47681	0	0	27	0	0	36	0	0	13	0	0	1.67937	-2.77682	-0.695155	0.717213	2.80862	-2.91426	-0.636657	0.580702	2.7967	-2.55356	-0.545613	0.856559	3.02217	49.8935	12	0.285714	6	78	4	42	3	14	0.333333
90.2741	0	0	3	4	9	0	12	0	80	1	10	42	30	120.333	1.50416	0	0	32	0	0	38	0	2	8	0	0	1.26373	-2.65366	-0.486386	0.42875	2.85031	-2.71306	-0.437179	0.490709	2.81565	-2.40342	-0.294067	0.64742	3.0833	54.6559	4	0.0851064	12	85	3	47	2	6	0.12766
78.293	0	0	3	4	6	0	15	0	65	1	7	36	21	114.211	1.7571	0	1	25	0	0	29	0	6	3	0	1	1.04767	-2.8019	-0.557774	0.573255	2.77847	-2.79901	-0.472631	0.653494	2.86108	-2.54117	-0.382416	0.748569	3.03347	47.323	7	0.170732	16	70	1	41	3	7	0.170732
89.5058	0	0	3	4	7	0	21	0	76	1	8	41	30	122.128	1.60695	0	0	31	0	0	35	0	5	4	0	1	1.24501	-2.76042	-0.586971	0.611085	2.7108	-2.83116	-0.514551	0.686607	2.66922	-2.50143	-0.410253	0.785598	2.96073	53.5502	5	0.111111	22	80	2	45	2	6	0.133333
95.2193	0	0	3	4	5	0	6	0	84	1	6	42	32	111.301	1.32501	0	0	35	0	0	42	0	0	7	0	0	1.00645	-2.92402	-0.530445	0.552566	3.03262	-2.89907	-0.448091	0.589012	3.05782	-2.68114	-0.383563	0.674368	3.26819	54.5367	5	0.104167	6	90	5	48	2	6	0.125
78.4736	0	0	3	4	4	0	17	0	65	1	5	39	27	123.912	1.90633	0	0	26	0	3	26	0	5	3	0	2	1.27131	-2.71977	-0.521731	0.524866	2.65012	-2.86012	-0.415897	0.624975	2.52402	-2.43759	-0.26801	0.764506	2.92186	47.3864	8	0.190476	17	68	3	42	2	10	0.238095
88.2298	0	0	3	5	5	0	23	0	72	2	7	42	29	116.763	1.62171	0	0	32	0	0	30	0	6	3	0	1	0.928362	-2.49351	-0.636014	0.659477	2.75593	-2.58146	-0.550214	0.750917	2.78664	-2.22061	-0.445527	0.832972	3.01039	45.8702	7	0.145833	23	78	3	48	1	9	0.1875
79.2994	0	0	3	5	7	0	21	0	61	3	10	39	25	110.921	1.81838	0	0	27	0	0	22	0	4	5	0	3	1.22437	-2.47856	-0.617514	0.661627	2.6955	-2.60222	-0.519566	0.775128	2.64714	-2.18631	-0.445961	0.893259	3.01427	43.2406	6	0.136364	22	66	3	44	2	6	0.136364
75.8212	0	0	3	4	5	0	17	0	62	0	5	39	25	117.397	1.8935	0	0	26	2	1	23	0	6	4	0	0	1.49308	-2.5331	-0.565211	0.540361	2.59089	-2.49576	-0.344586	0.701647	2.67235	-2.28241	-0.244048	0.863176	2.86437	41.5148	6	0.139535	17	66	4	43	2	6	0.139535
88.2298	0	0	3	5	5	0	23	0	72	2	7	42	28	116.763	1.62171	0	0	32	0	0	30	0	6	3	0	1	0.928362	-2.48464	-0.635256	0.659982	2.75593	-2.58211	-0.548941	0.751059	2.78664	-2.22061	-0.440409	0.832297	3.01039	45.8702	7	0.145833	23	78	3	48	1	9	0.1875
91.9697	0	0	3	5	5	0	6	0	82	0	5	42	28	113.448	1.38351	0	0	33	0	0	40	0	0	9	0	0	1.73996	-2.8265	-0.507509	0.374986	3.08707	-2.82805	-0.412468	0.377072	3.06189	-2.59012	-0.320083	0.570889	3.31428	56.1823	5	0.108696	6	86	6	46	2	9	0.195652
87.3578	0	0	3	4	5	0	17	0	77	2	7	42	28	129.405	1.68058	0	0	30	0	2	35	0	7	3	0	0	1.10645	-2.76114	-0.567505	0.610834	2.73378	-2.84159	-0.468397	0.722342	2.80459	-2.49638	-0.412693	0.747435	2.99889	54.4002	6	0.12766	17	82	2	47	3	7	0.148936
91.5941	0	0	3	4	5	0	12	0	80	1	6	42	31	109.359	1.36699	0	0	34	0	0	38	0	0	8	0	0	1.39712	-2.95134	-0.55835	0.585253	2.9851	-3.0107	-0.497759	0.66732	2.95151	-2.7241	-0.420143	0.715125	3.20662	52.0799	4	0.0851064	12	85	4	47	1	6	0.12766
93.1685	0	0	3	4	5	0	17	0	83	0	5	42	30	126.249	1.52108	0	0	32	0	0	41	0	5	5	0	0	1.21044	-2.74821	-0.544528	0.436085	2.71672	-2.85543	-0.487097	0.56518	2.75348	-2.49022	-0.316343	0.644096	2.97199	60.4055	8	0.173913	17	87	2	46	2	10	0.217391
89.5058	0	0	3	4	7	0	21	0	76	1	8	41	30	122.128	1.60695	0	0	31	0	0	35	0	5	4	0	1	1.23863	-2.7601	-0.57909	0.609753	2.71094	-2.83117	-0.480802	0.681884	2.66888	-2.50141	-0.404927	0.752453	2.96065	53.5502	5	0.111111	22	80	2	45	2	6	0.133333
85.0286	0	0	3	5	5	0	16	0	72	2	7	41	28	126.122	1.75169	0	0	29	0	2	31	0	7	2	0	1	1.03162	-2.7076	-0.428842	0.462438	2.75559	-2.84939	-0.30648	0.539495	2.69394	-2.48914	-0.196707	0.655125	2.95352	47.7514	6	0.130435	16	77	4	46	2	7	0.152174
77.9127	0	0	3	5	7	0	21	0	60	3	10	39	25	112.183	1.86972	0	0	27	1	0	21	0	4	5	0	2	1.23872	-2.65935	-0.631236	0.639968	2.79484	-2.87461	-0.549295	0.748822	2.64881	-2.40014	-0.449718	0.848675	3.0533	40.2873	6	0.136364	22	65	3	44	2	6	0.136364
77.3978	0	0	3	4	7	0	20	0	65	2	9	40	29	114.976	1.76885	0	0	27	1	4	25	0	8	0	0	0	1.00656	-2.8817	-0.572877	0.552734	2.83192	-2.93549	-0.474392	0.644238	2.80197	-2.61564	-0.332583	0.79949	3.08677	42.4622	6	0.133333	21	70	0	45	3	8	0.177778
92.8573	0	0	3	4	6	0	20	0	80	3	9	43	30	122.133	1.52666	0	0	33	0	0	37	0	7	3	0	0	0.981529	-2.75012	-0.527395	0.59713	2.71488	-2.77296	-0.420057	0.65654	2.7357	-2.49151	-0.37316	0.751989	2.97233	52.8607	7	0.142857	21	86	3	49	3	8	0.163265
83.4914	0	0	3	4	6	0	24	0	67	0	6	40	30	114.839	1.71402	0	0	30	1	0	27	0	4	4	0	1	1.37848	-2.75321	-0.626294	0.634929	2.70577	-2.86447	-0.505575	0.762838	2.68481	-2.45977	-0.456839	0.822307	3.01119	46.5466	6	0.133333	24	72	1	45	2	6	0.133333
88.2298	0	0	3	4	5	0	24	0	72	2	7	42	30	116.763	1.62171	0	0	32	0	0	30	0	6	3	0	1	0.828777	-2.65807	-0.650093	0.674002	2.7066	-2.79117	-0.563764	0.720829	2.59515	-2.40192	-0.437765	0.833468	2.94602	47.7862	8	0.166667	26	78	1	48	2	9	0.1875
66.0321	0	0	3	5	5	0	21	0	50	2	7	36	24	111.532	2.23064	0	0	21	2	3	14	0	5	3	0	2	1.37676	-2.34012	-0.617817	0.675427	2.41118	-2.57214	-0.475989	0.800752	2.46154	-2.00173	-0.414748	0.893339	2.73496	32.7679	6	0.153846	22	53	1	39	3	8	0.205128
90.2606	0	0	3	5	5	0	12	0	78	2	7	42	31	107.17	1.37398	0	0	34	0	0	36	0	0	8	0	0	1.52158	-2.915	-0.647521	0.694359	2.93734	-2.9585	-0.53808	0.682396	2.92473	-2.68256	-0.486884	0.845324	3.16582	47.9775	6	0.130435	12	82	6	46	2	8	0.173913
72.8214	0	0	3	4	5	0	22	0	57	0	5	35	24	102.677	1.80134	0	1	24	2	0	22	0	7	1	0	0	1.42481	-2.74185	-0.594316	0.597209	2.65115	-2.87081	-0.442139	0.821206	2.52898	-2.45821	-0.298674	0.87864	2.92442	36.3786	6	0.153846	22	61	1	39	2	6	0.153846
88.2298	0	0	3	5	5	0	23	0	72	2	7	42	29	116.763	1.62171	0	0	32	0	0	30	0	6	3	0	1	0.928362	-2.49118	-0.584394	0.627575	2.75593	-2.58182	-0.500453	0.717644	2.78665	-2.22061	-0.412197	0.799199	3.01039	45.8702	7	0.145833	23	78	3	48	1	9	0.1875
90.6361	0	0	3	4	5	0	12	0	80	0	5	42	29	111.339	1.39173	0	0	33	0	0	38	0	0	9	0	0	1.61658	-2.89176	-0.524567	0.579387	3.02498	-2.9858	-0.458326	0.667738	2.94312	-2.6811	-0.386335	0.714491	3.23291	54.9539	6	0.130435	12	84	4	46	2	10	0.217391
90.6361	0	0	3	4	5	0	12	0	80	0	5	42	29	111.339	1.39173	0	0	33	0	0	38	0	0	9	0	0	1.63645	-2.89199	-0.534957	0.587705	3.02497	-2.98579	-0.460174	0.667206	2.94315	-2.68121	-0.38942	0.728993	3.23289	54.9539	6	0.130435	12	84	4	46	2	10	0.217391
88.3908	0	0	3	4	6	0	9	0	77	1	7	42	28	112.553	1.46172	0	0	33	0	1	35	0	0	8	0	0	1.14749	-2.89838	-0.517686	0.553271	3.01847	-2.92224	-0.432027	0.603323	2.99116	-2.67303	-0.385107	0.692223	3.23657	50.0032	4	0.0833333	10	83	5	48	3	5	0.104167
81.1358	0	0	3	4	8	0	18	0	71	1	9	41	30	111.689	1.57309	0	0	30	0	2	30	0	0	9	0	0	1.56924	-2.71794	-0.595019	0.441767	2.73446	-2.72251	-0.472598	0.588078	2.76511	-2.48579	-0.312948	0.700297	2.96644	49.5722	6	0.133333	18	75	1	45	2	7	0.155556
83.9134	0	0	3	4	6	0	23	0	67	0	6	40	29	112.475	1.67873	0	0	30	0	0	27	0	3	5	0	2	1.22877	-2.66402	-0.626092	0.671434	2.59685	-2.77874	-0.535103	0.805915	2.55269	-2.38242	-0.423853	0.854311	2.87936	48.3426	6	0.133333	23	72	2	45	2	6	0.133333
79.838	0	0	3	4	5	0	12	0	69	0	5	40	30	127.86	1.85305	0	0	27	0	3	29	0	4	5	0	1	1.11871	-2.89663	-0.360773	0.179925	2.83176	-2.87614	-0.215694	0.465808	2.88187	-2.63124	-0.0445276	0.456807	3.09468	48.918	6	0.136364	12	73	3	44	2	7	0.159091
77.6718	0	0	3	4	5	0	11	0	70	0	5	40	32	125.196	1.78852	0	0	27	0	6	30	0	4	3	0	0	1.21705	-2.70258	-0.396043	0.2842	2.9057	-2.75344	-0.34433	0.4202	2.84787	-2.4714	-0.21901	0.39903	3.12417	48.7642	5	0.113636	11	74	2	44	3	7	0.159091
82.0832	0	0	4	6	8	0	26	0	70	4	12	42	30	120.278	1.71826	0	0	29	0	3	28	0	9	1	0	0	0.998876	-2.7713	-0.524335	0.63979	2.66179	-2.87102	-0.472177	0.666147	2.61054	-2.48414	-0.336849	0.811576	2.93939	43.7568	6	0.12766	27	75	1	47	2	8	0.170213
56.0523	0	0	3	4	4	0	12	0	41	3	7	33	22	76.6917	1.87053	0	2	20	0	0	8	0	2	9	0	0	1.76621	-2.32973	-0.687606	0.695863	2.42567	-2.27736	-0.54637	0.836875	2.53743	-2.03399	-0.429926	1.01324	2.70391	17.6697	4	0.111111	12	44	7	36	1	4	0.111111
101.461	0	0	3	4	5	0	0	0	95	2	7	41	32	120.747	1.27102	0	0	34	0	0	54	0	0	7	0	0	1.31408	-2.95222	-0.241169	0.218353	3.10502	-2.89184	-0.178865	0.2689	3.17055	-2.703	-0.0731838	0.320509	3.35665	66.6972	4	0.0869565	0	100	2	46	3	6	0.130435
88.9338	0	0	3	5	6	0	12	0	77	1	7	42	30	112.553	1.46172	0	0	33	0	0	35	0	1	8	0	0	1.39602	-2.92243	-0.545213	0.621022	2.95605	-2.97572	-0.463713	0.667738	2.93574	-2.69426	-0.379507	0.761653	3.18017	50.1202	5	0.106383	12	82	5	47	2	7	0.148936
75.8212	0	0	3	4	5	0	17	0	62	0	5	39	25	117.397	1.8935	0	0	26	2	1	23	0	6	4	0	0	1.51232	-2.53249	-0.56364	0.56372	2.59556	-2.51693	-0.34254	0.753842	2.67139	-2.2824	-0.24926	0.861492	2.86756	41.5148	6	0.139535	17	66	4	43	2	6	0.139535
75.8212	0	0	3	4	5	0	17	0	62	0	5	39	25	117.397	1.8935	0	0	26	2	1	23	0	6	4	0	0	1.50175	-2.53327	-0.568761	0.550281	2.593	-2.51669	-0.342581	0.752007	2.67186	-2.28239	-0.248981	0.86148	2.86762	41.5148	6	0.139535	17	66	4	43	2	6	0.139535
77.2682	0	0	3	4	7	0	16	0	64	1	8	36	26	111.183	1.73723	0	1	26	1	0	28	0	4	4	0	0	1.05617	-2.7878	-0.661406	0.609319	2.85563	-2.84211	-0.468024	0.720987	2.76199	-2.52233	-0.366928	0.828937	3.078	45.2638	6	0.146341	17	69	0	41	1	6	0.146341
95.5065	0	0	3	5	6	0	0	0	86	0	6	40	29	118.923	1.38283	0	0	32	0	0	46	0	0	7	0	1	1.56387	-2.97042	-0.240653	0.138876	2.96965	-2.91182	-0.208006	0.123	3.03355	-2.71951	0.037083	0.170358	3.22432	63.4695	5	0.113636	0	90	5	44	5	6	0.136364
88.0818	0	0	3	5	5	0	12	0	77	1	6	42	31	124.653	1.61887	0	0	32	0	2	35	0	3	5	0	0	1.27937	-2.86168	-0.516096	0.491847	2.9812	-2.99402	-0.420714	0.583449	2.90383	-2.65431	-0.319506	0.65804	3.18262	50.3762	5	0.108696	12	81	3	46	2	8	0.173913
91.8349	0	0	3	4	5	0	20	0	81	2	7	42	29	124.178	1.53306	0	0	32	0	0	39	0	5	5	0	0	1.39788	-2.73447	-0.544384	0.555217	2.70832	-2.82726	-0.455546	0.599599	2.65691	-2.48351	-0.395474	0.709858	2.95336	54.9831	6	0.130435	21	85	2	46	3	7	0.152174
91.9697	0	0	3	5	5	0	6	0	82	0	5	42	28	113.448	1.38351	0	0	33	0	0	40	0	0	9	0	0	1.83783	-2.88657	-0.457537	0.403548	2.90542	-2.90385	-0.369935	0.441487	2.90749	-2.65126	-0.253178	0.564581	3.14048	56.1823	5	0.111111	6	85	7	45	2	9	0.2
65.8981	0	0	3	4	7	0	16	0	54	2	9	35	25	111.191	2.05909	0	1	22	1	3	19	0	4	4	0	0	1.18031	-2.51667	-0.599476	0.572941	2.8438	-2.77647	-0.477235	0.722615	2.65871	-2.31692	-0.374194	0.845986	3.04573	37.7139	6	0.153846	17	58	0	39	3	7	0.179487
83.7788	0	0	3	5	6	0	21	0	72	2	8	42	29	123.415	1.71409	0	0	30	0	3	30	0	7	2	0	0	1.13179	-2.70307	-0.461254	0.478404	2.62715	-2.78632	-0.412805	0.570702	2.62496	-2.43417	-0.241435	0.676284	2.88478	45.8792	7	0.152174	22	76	1	46	2	9	0.195652
88.9406	0	0	3	4	9	0	12	0	78	1	10	42	30	118.144	1.51467	0	0	32	0	0	36	0	2	8	0	0	1.26385	-2.64316	-0.520527	0.428949	2.72142	-2.70291	-0.462209	0.510574	2.69721	-2.39492	-0.303077	0.662162	2.9756	52.4695	4	0.0851064	12	83	4	47	2	6	0.12766
95.2329	0	0	3	4	5	0	5	0	86	0	5	42	28	124.327	1.44567	0	0	33	0	0	44	0	2	7	0	0	1.22997	-2.91307	-0.366803	0.376355	2.98347	-2.90889	-0.3185	0.416337	2.9898	-2.6724	-0.183891	0.566769	3.22262	61.5771	5	0.104167	5	92	4	48	3	5	0.104167
90.6361	0	0	3	4	5	0	12	0	80	0	5	42	29	111.339	1.39173	0	0	33	0	0	38	0	0	9	0	0	1.56222	-2.89066	-0.539456	0.590239	3.01943	-2.98279	-0.463444	0.663019	2.94625	-2.68151	-0.38574	0.731282	3.23108	54.9539	6	0.130435	12	84	4	46	2	10	0.217391
73.6654	0	0	3	4	6	0	12	0	57	0	6	35	22	105.964	1.85901	0	1	24	0	0	22	0	5	3	0	2	1.17998	-2.50681	-0.643576	0.661533	2.58882	-2.53148	-0.53808	0.779897	2.64206	-2.27728	-0.444458	0.857246	2.87653	39.0126	6	0.153846	12	61	5	39	3	7	0.179487
92.9875	0	0	3	4	6	0	12	0	83	0	6	42	30	125.494	1.51197	0	0	33	0	1	41	0	2	6	0	0	0.891844	-2.89583	-0.618349	0.557322	2.96235	-2.93637	-0.495476	0.650831	2.94775	-2.67832	-0.410471	0.746946	3.17019	58.6065	6	0.125	12	89	1	48	2	6	0.125
75.8212	0	0	3	4	5	0	17	0	62	0	5	39	25	117.397	1.8935	0	0	26	2	1	23	0	6	4	0	0	1.48274	-2.53392	-0.571074	0.516591	2.58835	-2.49556	-0.344608	0.701596	2.67283	-2.2824	-0.243768	0.863161	2.86443	41.5148	6	0.139535	17	66	4	43	2	6	0.139535
87.523	0	0	3	5	5	0	6	0	75	2	7	41	27	120.343	1.60457	0	0	31	1	0	34	0	3	6	0	0	0.946044	-2.98615	-0.637081	0.593707	2.95092	-2.91556	-0.56093	0.646659	3.03043	-2.73877	-0.434729	0.772671	3.19796	47.233	6	0.12766	6	81	4	47	1	11	0.234043
71.4787	0	0	3	5	6	0	22	0	53	2	8	37	24	105.931	1.9987	0	0	24	2	0	16	0	4	5	0	2	1.21434	-2.43321	-0.652128	0.684661	2.44549	-2.65269	-0.503028	0.816532	2.45387	-2.07605	-0.457506	0.924001	2.80612	35.5413	6	0.146341	23	57	2	41	3	6	0.146341
86.8678	0	0	3	5	6	0	15	0	73	2	8	38	27	122.831	1.68262	0	0	27	0	0	35	0	3	5	0	3	1.48546	-2.73921	-0.478649	0.547162	2.79438	-2.84395	-0.372146	0.604739	2.70984	-2.47847	-0.285084	0.701235	3.06221	57.0922	5	0.121951	16	76	1	41	4	8	0.195122
91.2013	0	0	3	4	7	0	18	0	78	0	7	41	30	121.147	1.55317	0	0	32	0	0	37	0	3	5	0	1	0.938295	-2.86463	-0.631206	0.66822	2.77684	-2.94283	-0.53808	0.760502	2.73516	-2.58509	-0.488807	0.82779	3.04847	57.6547	7	0.152174	18	83	1	46	2	7	0.152174
86.5342	0	0	3	5	6	0	26	0	70	1	7	42	27	114.864	1.64091	0	0	31	0	0	28	0	8	2	0	1	0.968987	-2.75433	-0.644088	0.701977	2.69983	-2.75149	-0.53808	0.737811	2.75536	-2.48253	-0.474219	0.854311	2.97842	45.1858	6	0.125	27	76	3	48	2	7	0.145833
83.9134	0	0	3	4	6	0	23	0	67	0	6	40	29	112.475	1.67873	0	0	30	0	0	27	0	3	5	0	2	1.24247	-2.66402	-0.626092	0.670163	2.59685	-2.77874	-0.507145	0.779478	2.55278	-2.38242	-0.426338	0.837461	2.87937	48.3426	6	0.133333	23	72	2	45	2	6	0.133333
89.5058	0	0	3	4	7	0	21	0	76	1	8	41	30	122.128	1.60695	0	0	31	0	0	35	0	5	4	0	1	1.23863	-2.76042	-0.588293	0.609753	2.71081	-2.83116	-0.481007	0.681886	2.66919	-2.50143	-0.404927	0.75253	2.96073	53.5502	5	0.111111	22	80	2	45	2	6	0.133333
81.8864	0	0	3	4	5	0	17	0	68	0	5	41	26	120.278	1.76879	0	0	29	1	1	27	0	7	3	0	0	1.49335	-2.55515	-0.536434	0.578776	2.58552	-2.53964	-0.3493	0.686008	2.67767	-2.2882	-0.231378	0.825744	2.87407	46.1916	6	0.133333	17	72	4	45	2	7	0.155556
80.7778	0	0	3	4	8	0	23	0	65	0	8	40	27	112.866	1.73641	0	0	29	2	0	25	0	5	4	0	0	1.08907	-2.73572	-0.564412	0.596647	2.67243	-2.69927	-0.471185	0.768438	2.75442	-2.44974	-0.310888	0.871096	2.95664	41.1142	6	0.130435	23	71	1	46	2	6	0.130435
87.8918	0	0	3	5	7	0	21	0	73	2	9	43	29	114.676	1.5709	0	0	33	0	0	30	0	6	4	0	0	1.01939	-2.66473	-0.653797	0.688339	2.71574	-2.76831	-0.56653	0.774939	2.68628	-2.39983	-0.496298	0.860562	2.96174	45.2082	7	0.142857	22	79	5	49	1	7	0.142857
80.522	0	0	3	4	7	0	23	0	64	2	9	40	27	115.355	1.80242	0	0	28	1	1	24	0	8	1	0	1	0.908501	-2.87427	-0.614233	0.634316	2.83122	-2.93536	-0.494532	0.785815	2.79592	-2.61038	-0.415669	0.846488	3.08459	40.998	6	0.130435	25	70	1	46	3	7	0.152174
92.8769	0	0	3	4	6	0	0	0	85	1	7	41	30	116.054	1.36534	0	0	32	0	0	44	0	0	9	0	0	1.42423	-2.73264	-0.551868	0.581272	2.82753	-2.69454	-0.476846	0.5935	2.77977	-2.48196	-0.418429	0.694196	3.03722	61.5131	4	0.0909091	0	88	7	44	2	6	0.136364
71.6931	0	0	3	4	7	0	21	0	60	1	8	41	28	107.097	1.78495	0	0	28	0	4	19	0	1	8	0	0	1.23977	-2.65559	-0.671561	0.536662	2.80137	-2.64345	-0.483865	0.726251	2.80639	-2.43062	-0.425735	0.797524	3.02839	39.3569	4	0.0851064	22	66	1	47	1	4	0.0851064
69.7483	0	0	4	6	7	0	23	0	59	4	11	41	28	114.411	1.93917	0	0	25	0	6	18	0	8	2	0	0	1.20973	-2.43144	-0.637844	0.671477	2.48538	-2.51106	-0.537377	0.739927	2.57642	-2.09646	-0.436564	0.851517	2.83589	36.3697	6	0.133333	23	63	2	45	2	9	0.2
78.083	0	0	3	4	4	0	11	0	66	0	4	37	23	99.4426	1.50671	0	1	28	0	0	29	0	0	8	0	0	1.46072	-2.92228	-0.580821	0.586806	2.95335	-2.91477	-0.47173	0.627415	2.97716	-2.69177	-0.373585	0.730727	3.1838	44.489	4	0.097561	11	70	4	41	1	6	0.146341
95.5441	0	0	3	5	5	0	0	0	89	0	5	41	26	119.733	1.34531	0	0	32	0	0	48	0	0	9	0	0	1.62064	-3.03853	-0.233101	0.0497201	3.00361	-2.97269	-0.098558	0.123	3.076	-2.78608	0.0470021	0.125217	3.25526	64.9279	6	0.136364	0	92	5	44	3	10	0.227273
79.2994	0	0	3	5	7	0	21	0	61	3	10	39	25	110.921	1.81838	0	0	27	0	0	22	0	4	5	0	3	1.21099	-2.47856	-0.617514	0.683443	2.6955	-2.60222	-0.519635	0.805915	2.64711	-2.18631	-0.445957	0.89312	3.01427	43.2406	6	0.136364	22	66	3	44	2	6	0.136364
93.8857	0	0	3	4	5	0	6	0	82	0	5	42	31	109.266	1.33251	0	0	35	0	0	40	0	0	7	0	0	1.0065	-2.91933	-0.516565	0.52349	3.02579	-2.8862	-0.435861	0.585971	3.05493	-2.67567	-0.381607	0.654915	3.26209	53.3083	5	0.104167	6	88	6	48	2	6	0.125
85.969	0	0	3	4	4	0	18	0	72	2	6	43	32	116.234	1.61436	0	0	32	0	0	29	0	5	6	0	0	1.29362	-2.76868	-0.646108	0.690795	2.92681	-2.82132	-0.575419	0.747722	2.90925	-2.50553	-0.506786	0.82309	3.17673	39.431	4	0.0816327	18	78	5	49	1	4	0.0816327
91.5941	0	0	3	4	5	0	12	0	80	1	6	42	31	109.359	1.36699	0	0	34	0	0	38	0	0	8	0	0	1.39709	-2.95956	-0.561208	0.585305	2.98973	-3.01343	-0.498023	0.667581	2.9659	-2.73103	-0.421	0.716072	3.21236	52.0799	4	0.0851064	12	85	4	47	1	6	0.12766
57.3335	0	0	3	4	4	0	21	0	41	1	5	29	15	77.1751	1.88232	0	3	18	0	0	12	0	7	1	0	0	1.1846	-2.44098	-0.650709	0.694034	2.44345	-2.50619	-0.46488	0.933556	2.54438	-2.18513	-0.370572	1.0671	2.71626	24.8445	4	0.121212	21	45	1	33	3	4	0.121212
91.9697	0	0	3	5	5	0	6	0	82	0	5	42	28	113.448	1.38351	0	0	33	0	0	40	0	0	9	0	0	1.81467	-2.62975	-0.508301	0.528409	2.90853	-2.74657	-0.412648	0.589543	2.96996	-2.41236	-0.377414	0.643251	3.15842	56.1823	6	0.133333	6	85	7	45	2	10	0.222222
89.2478	0	0	3	5	5	0	20	0	75	1	6	40	30	122.065	1.62754	0	0	30	0	0	35	0	3	5	0	2	1.45424	-2.74221	-0.548583	0.599306	2.70954	-2.83012	-0.459521	0.656127	2.66138	-2.48546	-0.408245	0.732938	2.97052	55.8322	6	0.136364	21	79	1	44	4	6	0.136364
96.2041	0	0	3	5	7	0	9	0	81	1	8	38	24	135.722	1.67558	0	0	26	0	0	43	0	3	6	0	1	1.75833	-2.77705	-0.219731	0.167268	2.85749	-2.80882	-0.235969	0.244493	2.83566	-2.48622	0.0421697	0.291653	3.10903	92.7479	6	0.146341	10	84	1	41	5	8	0.195122
86.0704	0	0	3	4	5	0	17	0	74	1	6	42	31	121.513	1.64207	0	0	31	0	3	32	0	7	1	0	0	1.08016	-2.7713	-0.440832	0.452312	2.66179	-2.87102	-0.383603	0.523659	2.61053	-2.48414	-0.225013	0.65599	2.93938	49.4496	7	0.152174	17	78	3	46	2	9	0.195652
71.5944	0	0	2	3	3	0	17	0	59	2	5	37	26	110.607	1.8747	0	1	25	0	3	22	0	6	2	0	0	1.28109	-2.62553	-0.615842	0.670219	2.70627	-2.58478	-0.522089	0.703958	2.75454	-2.39673	-0.448352	0.842621	2.91317	36.8056	4	0.097561	17	63	3	41	2	6	0.146341
78.5044	0	0	3	4	4	0	12	0	67	0	4	40	29	125.3	1.87014	0	0	27	0	3	27	0	4	5	0	1	1.07622	-2.89468	-0.517252	0.581448	2.83355	-2.88858	-0.417717	0.675336	2.87734	-2.63095	-0.390357	0.71424	3.09504	45.7736	6	0.136364	12	71	4	44	2	8	0.181818
78.4736	0	0	3	5	5	0	16	0	65	3	8	39	27	123.912	1.90633	0	0	26	0	3	26	0	5	3	0	2	1.5216	-2.64288	-0.397442	0.432202	2.76324	-2.61348	-0.371492	0.512654	2.89902	-2.39442	-0.174093	0.641141	3.01784	45.3444	6	0.139535	16	69	1	43	3	8	0.186047
85.9912	0	0	3	4	5	0	24	0	70	2	7	42	30	119.212	1.70303	0	0	31	0	1	28	0	7	2	0	1	0.83329	-2.49737	-0.663484	0.662174	2.71429	-2.64111	-0.57086	0.720611	2.68453	-2.26143	-0.46218	0.848678	2.9601	44.8868	8	0.166667	26	76	1	48	2	9	0.1875
88.6248	0	0	3	5	6	0	11	0	77	0	6	42	29	123.408	1.6027	0	0	32	0	1	35	0	4	5	0	0	0.887993	-2.93193	-0.570218	0.519551	2.93547	-2.85268	-0.412156	0.596459	3.01031	-2.67685	-0.394641	0.712436	3.19081	49.1732	5	0.104167	11	83	5	48	2	6	0.125
77.7204	0	0	3	4	4	0	17	0	67	2	6	40	25	126.673	1.89065	0	0	26	1	3	27	0	7	3	0	0	1.04571	-2.73102	-0.595522	0.574314	2.67579	-2.86181	-0.461183	0.677244	2.73015	-2.46653	-0.362596	0.755404	2.94009	47.2776	6	0.136364	17	71	2	44	2	9	0.204545
88.8566	0	0	3	4	4	0	18	0	74	1	5	43	29	115.048	1.5547	0	0	33	0	0	31	0	7	3	0	0	1.30228	-2.44541	-0.535616	0.665753	2.52006	-2.52735	-0.461748	0.672621	2.49546	-2.14018	-0.3964	0.854311	2.83371	44.6834	6	0.125	18	79	7	48	1	6	0.125
94.2681	0	0	3	5	7	0	11	0	85	2	9	42	30	121.004	1.42357	0	0	33	0	0	43	0	1	8	0	0	1.45314	-2.95725	-0.404164	0.549939	3.00462	-3.04611	-0.377826	0.462103	2.95372	-2.73561	-0.213771	0.637892	3.21723	56.5879	6	0.130435	11	89	3	46	3	7	0.152174
85.9912	0	0	3	5	6	0	29	0	70	2	8	42	29	119.212	1.70303	0	0	31	0	1	28	0	7	2	0	1	0.895975	-2.79744	-0.647029	0.697528	2.71797	-2.85848	-0.509802	0.805915	2.70405	-2.51856	-0.499559	0.854299	3.00081	46.2088	6	0.125	29	76	0	48	3	6	0.125
76.018	0	0	3	4	6	0	22	0	64	2	8	40	26	120.995	1.89054	0	0	26	1	3	24	0	8	2	0	0	1.16006	-2.73714	-0.592665	0.593108	2.6459	-2.8702	-0.509927	0.691461	2.52627	-2.44902	-0.394003	0.798894	2.92713	43.7	6	0.136364	23	68	1	44	2	8	0.181818
96.5021	0	0	3	5	6	0	0	0	89	3	9	41	29	117.797	1.32356	0	0	33	0	0	48	0	0	8	0	0	1.81975	-2.99692	-0.360681	0.291311	3.01141	-2.99021	-0.272127	0.313296	3.0435	-2.75613	-0.157634	0.456388	3.25321	60.1379	6	0.136364	0	92	6	44	3	8	0.181818
71.4401	0	0	3	4	4	0	18	0	54	0	4	35	24	94.2322	1.74504	0	0	26	0	1	19	1	5	2	0	0	1.28689	-2.44173	-0.640069	0.69295	2.47265	-2.52525	-0.503239	0.805915	2.46511	-2.13604	-0.450408	0.872886	2.78215	34.7399	4	0.102564	18	58	5	39	1	4	0.102564
93.5305	0	0	3	4	7	0	12	0	83	0	7	42	28	122.739	1.47878	0	0	33	0	0	41	0	3	6	0	0	0.873834	-2.89583	-0.56121	0.574999	2.96235	-2.93637	-0.49121	0.647342	2.94775	-2.67832	-0.406997	0.736273	3.17019	58.7235	6	0.125	12	89	2	48	1	6	0.125
77.148	0	0	3	4	4	0	17	0	63	0	4	39	26	116.538	1.84981	0	0	27	2	1	24	0	5	4	0	0	1.50173	-2.55497	-0.573352	0.577807	2.5854	-2.5177	-0.325188	0.741478	2.6779	-2.28814	-0.24511	0.859996	2.87399	42.608	6	0.139535	17	67	4	43	2	6	0.139535
73.404	0	0	3	5	5	0	11	0	62	2	7	38	25	124.717	2.01157	0	0	24	1	3	24	0	4	5	0	1	1.50143	-2.63582	-0.513511	0.430834	2.6117	-2.6983	-0.431577	0.546826	2.63315	-2.3835	-0.299166	0.617836	2.87388	43.212	7	0.175	11	64	3	40	3	13	0.325
92.7997	0	0	3	4	5	0	16	0	82	1	6	42	28	124.932	1.52357	0	0	32	0	0	40	0	6	4	0	0	1.03737	-2.77006	-0.537112	0.593915	2.7255	-2.88993	-0.470424	0.566456	2.73478	-2.51238	-0.399214	0.703445	2.9824	58.4183	7	0.148936	17	87	2	47	2	9	0.191489
79.2994	0	0	3	5	7	0	21	0	61	3	10	39	25	110.921	1.81838	0	0	27	0	0	22	0	4	5	0	3	1.23869	-2.47857	-0.617514	0.637562	2.69553	-2.60221	-0.519565	0.76243	2.64727	-2.18635	-0.445983	0.893237	3.01428	43.2406	6	0.136364	22	66	3	44	2	6	0.136364
71.4787	0	0	3	5	6	0	22	0	53	2	8	37	24	105.931	1.9987	0	0	24	2	0	16	0	4	5	0	2	1.19984	-2.43312	-0.702197	0.731795	2.44467	-2.65342	-0.553997	0.851077	2.45944	-2.07691	-0.504885	0.986885	2.80486	35.5413	6	0.146341	23	57	2	41	3	6	0.146341
94.4189	0	0	3	4	6	0	6	0	80	1	7	41	30	119.972	1.49965	0	0	32	0	0	39	0	1	7	0	0	1.6493	-2.75688	-0.425471	0.322877	3.01541	-2.84377	-0.358114	0.432115	2.93553	-2.53788	-0.200284	0.562648	3.20733	69.6331	7	0.155556	6	84	3	45	4	9	0.2
83.9134	0	0	3	4	6	0	23	0	67	0	6	40	29	112.475	1.67873	0	0	30	0	0	27	0	3	5	0	2	1.25742	-2.66402	-0.626092	0.649224	2.59686	-2.77874	-0.505632	0.767624	2.55326	-2.38242	-0.435244	0.835428	2.8794	48.3426	6	0.133333	23	72	2	45	2	6	0.133333
80.991	0	0	3	5	8	0	6	0	71	1	9	37	21	118.228	1.66518	0	1	26	0	0	34	0	5	5	0	0	1.03526	-2.9781	-0.600542	0.594455	2.97742	-2.93822	-0.508971	0.711446	3.02834	-2.74905	-0.383627	0.76947	3.20147	47.869	5	0.119048	6	76	1	42	3	7	0.166667
63.4813	0	0	3	5	5	0	22	0	45	1	6	32	21	94.2246	2.09388	0	0	20	0	1	13	1	5	3	0	2	1.36903	-2.30169	-0.611911	0.723544	2.4284	-2.42105	-0.520664	0.832213	2.46963	-1.98006	-0.433517	0.990136	2.76893	34.2967	6	0.171429	22	48	0	35	2	7	0.2
73.9153	0	0	3	5	5	0	24	0	60	2	7	42	29	119.754	1.99589	0	0	27	0	5	18	0	5	4	0	1	1.22832	-2.37468	-0.65454	0.688	2.42305	-2.59142	-0.518381	0.819399	2.48391	-2.03207	-0.49966	0.854303	2.77941	39.6627	6	0.130435	24	64	2	46	2	7	0.152174
98.1569	0	0	3	5	9	0	6	0	88	1	10	44	32	120.161	1.36546	0	0	35	0	0	44	0	0	9	0	0	1.54926	-2.84519	-0.202605	0.178823	3.04014	-3.00574	-0.126969	0.221648	2.91187	-2.64458	0.0132997	0.391447	3.24167	60.5551	7	0.142857	6	93	5	49	2	7	0.142857
88.2704	0	0	4	6	8	0	26	0	76	4	12	44	32	127.978	1.68392	0	0	31	0	3	32	0	9	1	0	0	1.03134	-2.7713	-0.509096	0.632933	2.66179	-2.87102	-0.464651	0.662896	2.64587	-2.48414	-0.323059	0.799114	2.93939	48.1296	7	0.142857	27	81	1	49	2	9	0.183673
91.6082	0	0	3	4	7	0	21	0	75	0	7	42	32	123.187	1.64249	0	0	32	1	0	33	0	6	2	0	1	0.828009	-2.80202	-0.618382	0.663623	2.6991	-2.91555	-0.423332	0.822482	2.6038	-2.51895	-0.360071	0.863589	2.97252	52.2098	7	0.145833	22	81	2	48	3	7	0.145833
87.9064	0	0	3	5	6	0	18	0	75	1	7	43	27	132.835	1.77114	0	0	30	0	1	32	0	5	6	0	1	1.16037	-2.76161	-0.571536	0.549894	2.72552	-2.83173	-0.437517	0.715163	2.68411	-2.5021	-0.383725	0.73402	2.98058	55.6696	7	0.148936	18	79	3	47	2	9	0.191489
89.5972	0	0	3	4	6	0	21	0	77	2	8	44	31	127.323	1.65354	0	0	32	0	3	33	0	8	1	0	0	1.00501	-2.7713	-0.525318	0.557563	2.74067	-2.87102	-0.451649	0.617571	2.89009	-2.52366	-0.322889	0.73848	2.984	49.2228	7	0.142857	22	82	1	49	2	9	0.183673
103.718	0	0	3	4	4	0	0	0	95	0	4	44	31	135.053	1.42161	0	0	35	0	0	51	0	3	6	0	0	1.40067	-3.02866	-0.225401	0.0458637	3.00314	-2.97134	-0.0600573	0.123	3.06926	-2.77386	0.0405295	0.154441	3.26076	68.0376	4	0.08	0	101	5	50	2	6	0.12
91.7566	0	0	3	5	7	0	29	0	75	2	9	44	29	122.71	1.63613	0	0	33	0	0	31	0	7	3	0	1	0.872241	-2.79766	-0.632449	0.699524	2.71741	-2.85838	-0.53808	0.753814	2.70414	-2.51855	-0.498676	0.854311	3.0009	49.2434	7	0.14	29	81	1	50	3	7	0.14
83.3318	0	0	3	5	5	0	21	0	67	2	7	42	28	125.84	1.87822	0	0	29	0	2	25	0	5	4	0	2	0.986487	-2.66067	-0.637821	0.547077	2.84294	-2.74863	-0.53808	0.747766	2.84813	-2.3537	-0.45206	0.84609	3.06414	45.0262	8	0.170213	22	72	3	47	2	10	0.212766
73.6439	0	0	4	6	8	0	23	0	63	4	12	43	29	123.654	1.96276	0	0	26	0	6	20	0	8	3	0	0	1.2562	-2.43114	-0.64112	0.608934	2.49596	-2.51123	-0.53808	0.689722	2.59927	-2.09659	-0.40475	0.837494	2.84088	40.4721	7	0.148936	23	67	2	47	2	10	0.212766
68.2067	0	0	3	5	6	0	23	0	55	1	7	39	26	110.269	2.00489	0	0	25	0	4	16	0	4	5	0	1	1.25402	-2.38295	-0.67067	0.612575	2.45042	-2.43253	-0.549226	0.788217	2.51986	-2.04587	-0.450442	0.84601	2.78551	37.5293	6	0.139535	23	59	2	43	2	7	0.162791
86.0334	0	0	3	4	4	0	12	0	74	1	5	42	29	123.538	1.66943	0	0	30	1	0	32	0	3	8	0	0	1.19229	-2.73356	-0.502972	0.520226	2.79036	-2.79849	-0.38325	0.627915	2.72619	-2.48402	-0.243365	0.7542	3.01853	48.8786	7	0.152174	12	78	5	46	3	9	0.195652
96.4545	0	0	3	5	6	0	11	0	85	2	8	44	30	121.614	1.43075	0	0	35	0	0	41	0	1	8	0	0	1.32802	-2.87648	-0.532754	0.531034	2.96454	-2.93084	-0.4777	0.533244	2.94121	-2.65247	-0.363975	0.677415	3.19574	56.0195	7	0.142857	11	90	5	49	3	9	0.183673
97.7305	0	0	3	4	6	0	5	0	89	1	7	43	29	120.753	1.35678	0	0	34	0	0	46	0	0	9	0	0	1.47994	-2.93893	-0.214457	0.0552285	3.01885	-2.97679	-0.0891259	0.134315	2.99112	-2.71466	0.0477605	0.209393	3.24498	63.6995	5	0.104167	5	94	4	48	4	7	0.145833
87.387	0	0	3	4	7	0	24	0	71	0	7	42	31	122.561	1.72621	0	0	31	1	0	29	0	4	5	0	1	1.35919	-2.75321	-0.61007	0.614661	2.70582	-2.86447	-0.510387	0.745881	2.68494	-2.45977	-0.432203	0.81862	3.01122	50.649	7	0.148936	24	76	1	47	2	7	0.148936
84.5988	0	0	3	4	5	0	18	0	67	0	5	42	30	117.242	1.74988	0	0	31	0	1	25	0	2	6	0	2	1.11297	-2.47447	-0.646181	0.641819	2.54946	-2.48358	-0.53808	0.779767	2.59274	-2.19835	-0.480135	0.842952	2.86541	45.9732	7	0.148936	18	72	5	47	3	8	0.170213
94.1053	0	0	3	5	5	0	5	0	85	0	5	43	26	118.637	1.39572	0	0	33	0	0	42	0	0	10	0	0	1.64253	-2.92265	-0.247351	0.0602137	2.95615	-2.91995	-0.0998414	0.137978	2.97614	-2.68468	0.0443111	0.208325	3.19331	60.2847	7	0.148936	5	89	6	47	4	10	0.212766
88.4666	0	0	3	5	9	0	23	0	75	3	12	44	30	118.361	1.57815	0	0	33	0	0	31	0	3	8	0	0	1.12337	-2.68189	-0.596537	0.499279	2.80033	-2.69968	-0.546875	0.603917	2.80519	-2.44294	-0.365673	0.759758	3.03437	48.6214	7	0.14	23	81	2	50	3	8	0.16
88.6392	0	0	3	4	6	0	22	0	77	2	8	44	30	131.743	1.71094	0	0	31	0	3	33	0	8	2	0	0	1.0547	-2.74721	-0.476918	0.480399	2.64275	-2.86972	-0.419281	0.580988	2.56544	-2.45074	-0.278123	0.678513	2.93327	53.7788	6	0.122449	23	82	1	49	2	8	0.163265
87.109	0	0	3	5	7	0	23	0	72	2	9	43	27	122.654	1.70352	0	0	31	0	0	29	0	5	6	0	1	0.981481	-2.70458	-0.636431	0.673065	2.80898	-2.78604	-0.53808	0.763691	2.71722	-2.4796	-0.452258	0.838237	3.02924	48.545	8	0.166667	23	77	3	48	2	11	0.229167
81.2936	0	0	3	5	6	0	17	0	68	1	7	42	28	127.969	1.88189	0	0	28	0	3	26	0	7	3	0	1	1.48053	-2.65073	-0.618079	0.68779	2.65575	-2.78302	-0.529913	0.727988	2.65493	-2.38424	-0.464642	0.854311	2.89889	47.6824	7	0.152174	17	72	3	46	3	9	0.195652
96.6577	0	0	3	4	7	0	23	0	83	1	8	43	32	129.521	1.5605	0	0	33	0	0	40	0	6	3	0	1	1.11723	-2.81778	-0.526095	0.54087	2.72958	-2.91589	-0.464891	0.655591	2.69943	-2.53589	-0.334825	0.791904	3.00401	61.3603	7	0.145833	23	88	0	48	3	7	0.145833
90.9013	0	0	3	5	7	0	11	0	78	2	9	41	31	125.567	1.60983	0	0	31	2	0	37	0	3	5	0	0	1.05568	-3.00529	-0.533595	0.61143	3.04902	-3.02575	-0.479869	0.601372	3.03683	-2.77607	-0.380246	0.798089	3.27277	48.0587	6	0.12766	11	84	2	47	5	6	0.12766
75.7389	0	0	3	5	5	0	23	0	62	2	7	42	29	122.465	1.97525	0	0	27	0	3	20	0	5	6	0	1	1.27286	-2.49115	-0.630129	0.646502	2.50539	-2.48433	-0.549205	0.69248	2.58191	-2.21853	-0.432997	0.841704	2.80119	37.1011	6	0.130435	23	66	3	46	3	8	0.173913
83.1306	0	0	3	5	5	0	26	0	70	2	7	44	32	124.994	1.78562	0	0	31	0	4	26	0	6	3	0	0	1.03154	-2.54524	-0.571741	0.598861	2.70674	-2.62693	-0.509603	0.694081	2.66839	-2.25533	-0.408188	0.778275	2.96043	41.3894	5	0.1	27	76	1	50	3	6	0.12
81.691	0	0	4	6	7	0	18	0	68	4	11	44	25	120.677	1.77466	0	0	31	0	2	24	0	4	7	0	0	1.22734	-2.59705	-0.569564	0.602032	2.62073	-2.60323	-0.452714	0.71029	2.66747	-2.37073	-0.398791	0.776342	2.84903	42.247	6	0.122449	20	73	7	49	4	8	0.163265
100.029	0	0	3	5	6	0	0	0	92	2	8	43	29	128.073	1.3921	0	0	34	0	0	49	0	1	8	0	0	1.72579	-2.90442	-0.287844	0.234117	2.99545	-2.87982	-0.222603	0.231892	3.01571	-2.65709	-0.101823	0.356748	3.23604	61.5291	7	0.152174	0	95	7	46	8	9	0.195652
83.5368	0	0	3	5	6	0	29	0	68	1	7	43	27	123.525	1.81654	0	0	30	0	1	25	0	6	5	0	1	1.15115	-2.51186	-0.547352	0.566944	2.49589	-2.62095	-0.460253	0.696165	2.5317	-2.1496	-0.380502	0.749012	2.87331	47.7192	5	0.102041	31	74	1	49	5	6	0.122449
91.156	0	0	3	4	6	0	18	0	77	0	6	43	31	129.959	1.68778	0	0	32	0	1	34	0	5	4	0	1	1.08412	-2.80026	-0.641635	0.699191	2.73779	-2.77938	-0.528942	0.800379	2.84327	-2.53084	-0.499761	0.854307	3.02419	56.302	7	0.145833	18	82	3	48	4	7	0.145833
84.2984	0	0	3	4	8	0	23	0	71	1	9	44	29	117.721	1.65804	0	0	32	0	1	27	0	2	9	0	0	1.12337	-2.68178	-0.610302	0.550732	2.80038	-2.69961	-0.537167	0.704801	2.8052	-2.44294	-0.40592	0.77629	3.03434	46.7076	7	0.14	23	77	2	50	3	8	0.16
94.1053	0	0	3	5	5	0	5	0	85	0	5	43	26	118.637	1.39572	0	0	33	0	0	42	0	0	10	0	0	1.64943	-2.92196	-0.248107	0.060119	2.95153	-2.93189	-0.100158	0.137979	2.9598	-2.68595	0.044247	0.207534	3.18864	60.2847	6	0.12766	5	89	6	47	4	9	0.191489
97.7305	0	0	3	4	6	0	5	0	89	2	8	43	30	120.753	1.35678	0	0	34	0	0	46	0	0	9	0	0	1.48579	-2.96715	-0.358679	0.336343	3.02975	-2.99501	-0.314319	0.347078	3.01063	-2.73695	-0.202919	0.448082	3.25985	61.7835	5	0.104167	5	94	4	48	4	7	0.145833
92.1208	0	0	3	4	5	0	16	0	78	2	7	43	31	130.472	1.67272	0	0	32	0	1	35	0	6	3	0	1	1.03572	-2.66346	-0.482782	0.435589	2.70437	-2.6626	-0.306113	0.593377	2.78799	-2.41067	-0.244676	0.696281	2.98681	52.2412	5	0.102041	16	84	4	49	4	5	0.102041
69.7003	0	0	3	5	7	0	23	0	49	2	9	36	24	104.512	2.13289	0	0	21	2	0	13	0	3	6	0	4	1.19301	-2.37318	-0.639308	0.639055	2.44765	-2.62103	-0.469543	0.761644	2.47692	-2.05757	-0.400421	0.89051	2.78671	38.0777	7	0.175	25	53	1	40	3	8	0.2
87.7694	0	0	3	5	9	0	25	0	71	3	12	44	27	121.386	1.70966	0	0	31	0	0	27	0	9	3	0	1	0.833163	-2.74516	-0.627193	0.635165	2.70052	-2.75379	-0.523214	0.70417	2.75123	-2.48117	-0.449094	0.84416	2.96248	43.9106	7	0.14	26	77	5	50	2	8	0.16
92.7477	0	0	3	4	8	0	12	0	82	0	8	42	28	128.862	1.57149	0	0	31	0	0	40	0	2	8	0	1	1.04603	-2.85536	-0.466349	0.573414	2.82432	-2.89253	-0.385255	0.651573	2.8423	-2.5926	-0.332817	0.721405	3.06882	64.7023	7	0.148936	12	87	1	47	3	8	0.170213
92.3766	0	0	3	4	6	0	23	0	76	2	8	45	30	117.331	1.54383	0	0	35	0	0	31	0	7	3	0	0	1.20266	-2.52928	-0.602322	0.637978	2.50726	-2.73083	-0.523508	0.676857	2.48274	-2.26142	-0.436904	0.797243	2.76936	46.9614	8	0.16	23	81	5	50	5	9	0.18
77.9778	0	0	3	4	7	0	18	0	64	0	7	39	27	98.4928	1.53895	0	1	29	0	0	25	0	0	9	0	0	1.36426	-2.61607	-0.58199	0.529316	2.76672	-2.61941	-0.51258	0.676311	2.7616	-2.39885	-0.352634	0.777637	2.98696	43.9482	5	0.113636	18	69	2	44	2	6	0.136364
75.2859	0	0	3	5	6	0	21	0	57	2	8	37	24	115.63	2.02859	0	0	23	2	0	20	0	4	5	0	3	1.39824	-2.35259	-0.598354	0.553021	2.44758	-2.57215	-0.465286	0.754536	2.47647	-2.06258	-0.354068	0.838364	2.77938	42.1941	7	0.175	22	60	1	40	3	8	0.2
78.7147	0	0	4	6	8	0	21	0	61	4	12	40	25	115.645	1.89581	0	0	27	1	0	21	0	4	6	0	2	1.21821	-2.65935	-0.652078	0.64852	2.79483	-2.87461	-0.573292	0.741973	2.64874	-2.40014	-0.449681	0.900046	3.0533	40.2873	6	0.133333	22	66	3	45	3	6	0.133333
92.4673	0	0	3	4	9	0	18	0	81	1	10	44	29	125.558	1.5501	0	0	33	0	0	37	0	3	8	0	0	1.11008	-2.76045	-0.593671	0.603081	2.71096	-2.83113	-0.524593	0.673784	2.67195	-2.50144	-0.418156	0.753798	2.96104	58.4807	5	0.102041	18	86	2	49	4	6	0.122449
75.587	0	0	3	4	6	0	18	0	60	2	8	36	26	96.3409	1.60568	0	0	27	0	0	24	1	1	7	0	0	1.31873	-2.68644	-0.649194	0.6016	2.79694	-2.66589	-0.559393	0.756262	2.81256	-2.44036	-0.439254	0.837161	3.03624	41.025	5	0.121951	18	65	1	41	3	5	0.121951
92.0985	0	0	3	5	6	0	10	0	80	1	7	44	28	125.52	1.56901	0	0	33	0	0	36	0	4	7	0	0	1.10638	-2.68603	-0.593943	0.567554	2.67494	-2.75554	-0.545094	0.661888	2.80378	-2.43941	-0.39726	0.73537	2.92466	53.9175	5	0.102041	11	85	7	49	4	7	0.142857
92.6877	0	0	3	5	7	0	11	0	82	2	9	42	30	124.442	1.51759	0	0	32	1	0	40	0	1	8	0	0	1.46088	-2.95703	-0.515188	0.552807	3.00473	-3.04624	-0.381087	0.575776	2.9544	-2.73565	-0.260598	0.768513	3.21742	53.7283	6	0.130435	11	86	3	46	4	7	0.152174
73.2149	0	0	3	4	6	0	17	0	59	0	6	39	25	124.234	2.10566	0	0	24	2	3	20	0	5	4	0	1	1.27619	-2.65694	-0.562587	0.568029	2.60436	-2.78181	-0.474004	0.759271	2.5378	-2.38483	-0.351712	0.81703	2.87451	45.2011	7	0.162791	17	63	2	43	4	8	0.186047
78.6307	0	0	3	5	6	0	17	0	60	1	7	39	26	116.354	1.93923	0	0	26	2	0	21	0	5	4	0	2	1.19858	-2.68649	-0.611863	0.636375	2.639	-2.80573	-0.42643	0.781934	2.62333	-2.40897	-0.344284	0.876995	2.93748	41.3673	5	0.116279	17	64	1	43	2	8	0.186047
96.3861	0	0	3	5	8	0	0	0	81	2	10	38	21	141.753	1.75004	0	0	24	0	0	43	0	3	7	0	2	2.10267	-2.77763	-0.111999	0.0616404	2.86396	-2.82519	0.0464392	0.173665	2.83144	-2.48724	0.0958279	0.159432	3.11302	94.1859	6	0.15	0	83	4	40	7	8	0.2
96.6045	0	0	3	4	5	0	17	0	84	1	6	43	32	130.565	1.55435	0	0	33	1	0	41	0	6	3	0	0	1.03494	-2.79814	-0.528558	0.556142	2.74823	-2.87055	-0.43575	0.650582	2.71255	-2.5302	-0.385767	0.720727	3.01938	57.0575	8	0.166667	17	89	2	48	4	8	0.166667
86.6212	0	0	3	5	6	0	20	0	75	1	7	42	31	134.795	1.79727	0	0	29	0	3	33	0	6	3	0	1	1.00562	-2.79194	-0.567725	0.552698	2.72421	-2.79875	-0.465471	0.646324	2.77479	-2.52393	-0.431569	0.742326	2.98656	55.4008	7	0.148936	21	80	0	47	4	8	0.170213
87.8158	0	0	3	5	7	0	23	0	72	2	9	42	29	124.311	1.72655	0	0	30	0	0	30	0	4	6	0	2	1.14947	-2.74012	-0.674658	0.730522	2.67112	-2.87326	-0.559472	0.719535	2.55302	-2.44745	-0.517879	0.890363	2.97446	50.7282	9	0.195652	23	76	2	46	2	9	0.195652
94.1388	0	0	3	4	5	0	23	0	80	0	5	45	32	127.256	1.59069	0	0	34	0	1	35	0	8	2	0	0	0.883403	-2.71962	-0.607065	0.685866	2.64394	-2.85463	-0.496946	0.779622	2.61145	-2.42065	-0.464591	0.854307	2.93843	54.8792	6	0.117647	23	86	3	51	2	6	0.117647
97.2913	0	0	3	4	7	0	22	0	86	1	8	44	30	130.962	1.52281	0	0	33	0	0	42	0	8	3	0	0	1.00008	-2.77122	-0.364906	0.330263	2.66874	-2.8711	-0.251792	0.432889	2.6916	-2.4851	-0.138016	0.564294	2.94409	60.6047	7	0.142857	22	91	1	49	4	9	0.183673
91.7566	0	0	3	5	7	0	29	0	75	2	9	44	29	122.71	1.63613	0	0	33	0	0	31	0	7	3	0	1	0.872241	-2.79766	-0.632449	0.699524	2.71741	-2.85838	-0.53808	0.753814	2.70414	-2.51855	-0.498676	0.854311	3.0009	49.2434	7	0.14	29	81	1	50	4	7	0.14
87.9021	0	0	3	4	4	0	6	0	77	1	5	39	28	116.263	1.50991	0	1	30	0	0	38	0	1	7	0	0	1.42844	-2.96184	-0.516796	0.492708	2.97851	-2.94398	-0.347325	0.594345	3.00765	-2.72144	-0.244042	0.752713	3.21905	54.0299	7	0.162791	6	81	4	43	4	9	0.209302
92.6877	0	0	3	5	7	0	11	0	82	2	9	42	30	124.442	1.51759	0	0	32	1	0	40	0	1	8	0	0	1.45314	-2.95725	-0.480531	0.55013	3.00462	-3.04611	-0.377838	0.574435	2.95372	-2.73561	-0.260592	0.769136	3.21723	53.7283	6	0.130435	11	86	3	46	4	7	0.152174
93.1981	0	0	3	4	6	0	15	0	82	1	7	44	29	115.705	1.41104	0	0	34	0	0	38	0	0	10	0	0	1.46377	-2.88633	-0.5375	0.606566	3.03069	-3.01205	-0.434974	0.645155	2.93115	-2.68371	-0.405338	0.752092	3.23506	55.9119	6	0.122449	16	87	3	49	4	9	0.183673
98.6249	0	0	3	4	7	0	18	0	88	2	9	44	29	132.995	1.51131	0	0	33	0	0	44	0	8	3	0	0	0.932299	-2.79542	-0.535604	0.509002	2.71517	-2.8459	-0.490899	0.699801	2.73562	-2.51494	-0.336913	0.684535	2.99092	64.1111	7	0.142857	18	93	1	49	4	9	0.183673
90.9308	0	0	3	4	6	0	21	0	79	2	8	44	31	129.719	1.64201	0	0	32	0	3	35	0	8	1	0	0	1.15875	-2.7713	-0.38308	0.398739	2.66179	-2.87102	-0.345541	0.523794	2.64112	-2.48414	-0.159811	0.663548	2.93939	51.4092	8	0.166667	22	83	1	48	4	10	0.208333
94.1629	0	0	3	5	5	0	11	0	83	0	5	44	27	121.495	1.46379	0	0	34	0	0	39	0	1	9	0	0	1.25981	-2.92472	-0.562534	0.572676	2.9551	-2.92058	-0.525655	0.578365	2.97792	-2.69282	-0.39574	0.712457	3.18766	57.0691	7	0.142857	11	88	5	49	2	9	0.183673
85.8446	0	0	3	5	8	0	6	0	75	1	9	39	23	123.219	1.64292	0	1	28	0	0	36	0	5	5	0	0	0.953931	-2.9781	-0.587797	0.604896	2.97742	-2.93822	-0.508008	0.713699	3.02834	-2.74905	-0.435012	0.755577	3.20147	50.0555	5	0.111111	6	81	1	45	3	7	0.155556
99.0641	0	0	3	4	6	0	5	0	91	1	7	43	29	122.628	1.34756	0	0	34	0	0	48	0	0	9	0	0	1.47969	-2.95546	-0.219412	0.0566177	3.03783	-2.99116	-0.0941259	0.137928	3.01742	-2.73006	0.0452172	0.191065	3.26479	65.8859	5	0.104167	5	96	3	48	4	7	0.145833
79.417	0	0	3	5	6	0	22	0	66	0	6	42	31	126.02	1.9094	0	0	28	0	4	24	0	6	3	0	1	1.26035	-2.74902	-0.505212	0.523827	2.74853	-2.81008	-0.412038	0.641015	2.72639	-2.47368	-0.312028	0.722681	3.03203	45.743	6	0.12766	22	71	2	47	3	7	0.148936
97.7813	0	0	3	5	6	0	12	0	86	2	8	44	33	116.064	1.34958	0	0	36	0	0	42	0	0	8	0	0	1.31966	-2.69217	-0.648225	0.579784	2.9293	-2.75523	-0.53808	0.648215	2.98941	-2.47665	-0.496792	0.712724	3.17982	54.5367	7	0.145833	12	90	5	48	4	9	0.1875
76.2119	0	0	3	4	5	0	28	0	60	2	7	40	25	106.309	1.77181	0	1	27	0	0	20	0	9	3	0	0	1.25747	-2.45492	-0.636067	0.705193	2.50933	-2.45987	-0.53808	0.805915	2.5649	-2.16851	-0.467971	0.880468	2.79102	33.2881	6	0.133333	28	65	3	45	2	7	0.155556
79.5722	0	0	3	5	6	0	23	0	62	2	8	39	24	110.248	1.77819	0	1	28	0	0	23	0	6	3	0	1	1.24298	-2.37021	-0.637857	0.706206	2.41653	-2.57207	-0.53808	0.805915	2.46697	-2.08671	-0.499862	0.882567	2.73056	38.4878	7	0.162791	23	66	4	43	4	7	0.162791
86.9368	0	0	4	6	8	0	26	0	74	4	12	44	32	125.429	1.69498	0	0	31	0	3	30	0	9	1	0	0	0.93769	-2.7713	-0.571432	0.672995	2.74139	-2.87102	-0.489288	0.726664	2.89773	-2.48414	-0.377303	0.873765	3.00358	45.9432	7	0.14	27	80	1	50	2	9	0.18
90.1542	0	0	3	4	6	0	17	0	73	2	8	40	27	131.177	1.79694	0	0	28	1	0	33	0	4	5	0	1	1.10689	-2.7036	-0.592489	0.462058	2.69799	-2.78106	-0.428462	0.595563	2.73146	-2.38677	-0.336814	0.734412	3.04588	65.5398	7	0.159091	17	77	2	44	3	10	0.227273
87.5018	0	0	3	4	8	0	23	0	74	1	9	44	29	115.299	1.55809	0	0	33	0	0	30	0	2	9	0	0	1.12337	-2.68178	-0.591158	0.529217	2.80038	-2.69961	-0.537137	0.647604	2.8052	-2.44294	-0.380099	0.775695	3.03434	48.7842	7	0.14	23	80	2	50	3	8	0.16
78.7882	0	0	3	4	6	0	28	0	62	0	6	39	25	108.207	1.74527	0	1	27	1	0	23	0	9	1	0	0	1.21097	-2.70561	-0.615579	0.657679	2.64611	-2.85582	-0.467869	0.781108	2.51776	-2.42183	-0.42608	0.865654	2.92243	39.6918	7	0.159091	28	67	1	44	2	7	0.159091
85.084	0	0	3	4	5	0	18	0	70	0	5	41	30	124.597	1.77996	0	0	30	1	1	29	0	3	5	0	1	1.26673	-2.74561	-0.589874	0.564068	2.64434	-2.86997	-0.433014	0.805915	2.56649	-2.45073	-0.35516	0.854311	2.93377	49.574	7	0.155556	18	74	3	45	3	8	0.177778
92.9725	0	0	3	5	7	0	17	0	79	1	8	43	32	125.807	1.59249	0	0	33	1	0	36	0	5	4	0	0	0.850025	-2.96254	-0.608992	0.619824	2.90871	-3.00475	-0.509574	0.69784	2.89845	-2.69768	-0.453774	0.854311	3.16747	49.5475	7	0.142857	17	85	3	49	2	7	0.142857
88.8112	0	0	3	5	8	0	29	0	73	2	10	45	28	120.257	1.64736	0	0	33	0	1	28	0	9	2	0	0	0.797384	-2.87425	-0.628928	0.634426	2.8313	-2.93548	-0.525268	0.731035	2.79584	-2.61045	-0.449097	0.846309	3.08453	45.9068	7	0.134615	31	80	1	52	3	8	0.153846
84.4552	0	0	3	5	8	0	22	0	71	3	11	43	27	129.145	1.81894	0	0	29	1	1	28	0	8	4	0	0	1.21716	-2.60165	-0.573737	0.581448	2.62519	-2.675	-0.465073	0.622485	2.61558	-2.36516	-0.307529	0.796145	2.8881	42.3028	7	0.148936	22	75	4	47	4	10	0.212766
87.8994	0	0	3	5	8	0	26	0	72	2	10	45	30	118.858	1.65081	0	0	33	0	2	27	0	9	1	0	0	0.870519	-2.87425	-0.637701	0.649872	2.8313	-2.93548	-0.526686	0.809756	2.79584	-2.61045	-0.443069	0.849511	3.08453	43.4406	7	0.137255	27	78	1	51	3	9	0.176471
94.0281	0	0	3	4	7	0	21	0	82	1	8	44	32	128.314	1.5648	0	0	33	0	0	38	0	6	5	0	0	1.20543	-2.72936	-0.538402	0.41673	2.72281	-2.80651	-0.467817	0.565962	2.66976	-2.48541	-0.299083	0.693532	2.9583	56.8279	9	0.1875	22	86	1	48	4	11	0.229167
89.7626	0	0	3	4	5	0	19	0	74	0	5	43	30	119.19	1.61067	0	0	33	0	0	31	0	3	6	0	1	1.03985	-2.72395	-0.572296	0.605496	2.65769	-2.86995	-0.459785	0.686264	2.54097	-2.44284	-0.412218	0.77224	2.92678	50.7314	7	0.142857	21	80	4	49	2	7	0.142857
89.0078	0	0	3	5	7	0	28	0	72	2	9	42	28	121.821	1.69196	0	0	30	0	0	30	0	8	2	0	2	0.896577	-2.79764	-0.572274	0.590334	2.71748	-2.85794	-0.496779	0.677641	2.70447	-2.51839	-0.435612	0.831546	3.00175	50.7922	6	0.125	28	78	0	48	4	6	0.125
96.4037	0	0	3	5	8	0	11	0	88	2	10	43	30	126.302	1.43525	0	0	33	0	0	45	0	1	9	0	0	1.4279	-2.95977	-0.390217	0.442758	3.00649	-3.04831	-0.385801	0.462529	2.95523	-2.73799	-0.208838	0.640227	3.21933	60.6903	7	0.148936	11	92	2	47	5	8	0.170213
95.0701	0	0	3	5	7	0	6	0	86	1	8	43	30	124.335	1.44576	0	0	33	0	0	43	0	1	9	0	0	1.52151	-2.97045	-0.433955	0.433883	2.97654	-2.98417	-0.361148	0.409764	2.98046	-2.73748	-0.240793	0.589387	3.20663	60.7819	7	0.148936	6	90	5	47	6	9	0.191489
91.0962	0	0	3	4	8	0	22	0	76	0	8	43	31	121.648	1.60063	0	0	33	0	0	33	0	3	6	0	1	0.80918	-2.84464	-0.621608	0.652909	2.77628	-2.89844	-0.53808	0.756188	2.74539	-2.57627	-0.483295	0.814562	3.03737	54.5378	7	0.142857	23	82	1	49	2	7	0.142857
86.9368	0	0	4	6	8	0	26	0	74	4	12	44	32	125.429	1.69498	0	0	31	0	3	30	0	9	1	0	0	0.904055	-2.61663	-0.525857	0.598784	2.83989	-2.68389	-0.469219	0.639763	2.78644	-2.32751	-0.377563	0.747858	3.10372	45.9432	6	0.12	27	80	1	50	2	8	0.16
90.3053	0	0	3	4	5	0	6	0	78	1	6	41	29	122.28	1.56769	0	0	31	2	0	37	0	1	7	0	0	1.26769	-2.91395	-0.501263	0.499831	3.01674	-2.94021	-0.43642	0.527911	2.98936	-2.69113	-0.297546	0.678081	3.23566	51.8907	7	0.152174	6	83	4	46	6	8	0.173913
88.9718	0	0	3	4	4	0	6	0	76	0	4	41	29	120.086	1.58008	0	0	31	2	0	35	0	1	7	0	0	1.26778	-2.90222	-0.433851	0.398598	3.01016	-2.93373	-0.38559	0.518352	2.97756	-2.68215	-0.214194	0.615993	3.22805	50.6622	7	0.152174	6	81	5	46	6	8	0.173913
89.776	0	0	3	5	8	0	25	0	74	2	10	45	29	118.934	1.60721	0	0	33	0	1	29	0	10	1	0	0	0.796926	-2.87425	-0.624384	0.664888	2.8313	-2.93548	-0.542698	0.765434	2.79584	-2.61045	-0.452395	0.851752	3.08453	47.064	7	0.134615	26	81	3	52	3	8	0.153846
95.0969	0	0	3	5	7	0	18	0	82	1	8	43	31	128.459	1.56657	0	0	33	0	0	39	0	3	6	0	1	0.978088	-2.85629	-0.581276	0.64047	2.81274	-2.89196	-0.512694	0.737604	2.831	-2.59208	-0.443578	0.78458	3.06221	59.1171	8	0.166667	18	87	1	48	3	8	0.166667
96.8233	0	0	3	5	5	0	6	0	86	0	5	44	30	118.127	1.37357	0	0	35	0	0	42	0	0	9	0	0	1.64053	-2.82651	-0.511898	0.501129	3.08707	-2.82805	-0.454375	0.507229	3.06188	-2.59012	-0.340404	0.653649	3.31428	58.3687	6	0.125	6	90	7	48	4	10	0.208333
73.9153	0	0	3	5	5	0	24	0	60	2	7	42	29	119.754	1.99589	0	0	27	0	5	18	0	5	4	0	1	1.25034	-2.37498	-0.637995	0.665241	2.42339	-2.59155	-0.501563	0.792486	2.48848	-2.03427	-0.470169	0.836554	2.77943	39.6627	6	0.130435	24	64	2	46	3	7	0.152174
90.3722	0	0	3	4	8	0	21	0	76	1	9	43	28	127.146	1.67297	0	0	31	0	0	33	0	7	4	0	1	1.27788	-2.75621	-0.59251	0.596995	2.66907	-2.89688	-0.506028	0.681426	2.54561	-2.47585	-0.404909	0.774697	2.94499	54.0038	8	0.166667	22	81	3	48	3	9	0.1875
86.7932	0	0	3	4	6	0	24	0	71	2	8	43	30	124.04	1.74704	0	0	31	0	1	28	0	7	3	0	1	0.82813	-2.65807	-0.655309	0.639583	2.7066	-2.79117	-0.552498	0.707637	2.59515	-2.40192	-0.443708	0.837907	2.94602	46.8028	8	0.163265	26	77	1	49	2	9	0.183673
91.7963	0	0	3	4	6	0	18	0	81	2	8	44	27	135.198	1.66911	0	0	31	0	1	37	0	8	4	0	0	1.13294	-2.65901	-0.535925	0.516878	2.79159	-2.77391	-0.505332	0.690457	2.75453	-2.41098	-0.326879	0.658839	3.03702	58.6197	6	0.122449	18	86	2	49	4	8	0.163265
79.417	0	0	3	5	6	0	22	0	66	0	6	42	31	126.02	1.9094	0	0	28	0	4	24	0	6	3	0	1	1.27458	-2.74925	-0.50521	0.523849	2.74923	-2.81037	-0.366421	0.640986	2.72679	-2.4739	-0.31202	0.722646	3.03286	45.743	5	0.106383	22	71	2	47	2	6	0.12766
97.2913	0	0	3	4	7	0	18	0	86	2	9	44	29	130.962	1.52281	0	0	33	0	0	42	0	8	3	0	0	0.865799	-2.76292	-0.605739	0.60664	2.80472	-2.87902	-0.522253	0.69593	2.76288	-2.46815	-0.444787	0.735212	3.06089	61.9247	7	0.14	18	92	1	50	3	9	0.18
87.387	0	0	3	4	6	0	24	0	71	0	6	42	31	122.561	1.72621	0	0	31	1	0	29	0	4	5	0	1	1.39069	-2.7532	-0.613579	0.617674	2.70638	-2.86446	-0.480693	0.747823	2.68561	-2.45977	-0.433344	0.818578	3.0115	50.649	7	0.148936	24	76	1	47	2	7	0.148936
91.0962	0	0	3	4	8	0	22	0	76	0	8	43	31	121.648	1.60063	0	0	33	0	0	33	0	3	6	0	1	0.80918	-2.84469	-0.621608	0.652909	2.77624	-2.89844	-0.53808	0.756188	2.74542	-2.57627	-0.483295	0.814562	3.0374	54.5378	7	0.142857	23	82	1	49	2	7	0.142857
81.691	0	0	3	5	6	0	18	0	68	3	9	44	25	120.677	1.77466	0	0	31	0	2	24	0	4	7	0	0	1.28228	-2.59775	-0.552228	0.603901	2.62061	-2.59365	-0.459698	0.686675	2.66763	-2.37099	-0.381539	0.790318	2.84929	42.247	6	0.122449	20	73	7	49	4	8	0.163265
88.2786	0	0	3	5	7	0	18	0	74	3	10	43	28	121.81	1.64608	0	0	31	0	0	31	0	2	9	1	0	1.02845	-2.54804	-0.58599	0.593678	2.72944	-2.76703	-0.550029	0.676177	2.68871	-2.29337	-0.415557	0.744438	2.97524	55.5054	8	0.166667	18	79	3	48	4	11	0.229167
81.3218	0	0	3	5	7	0	20	0	65	1	8	40	26	118.487	1.82288	0	0	28	2	0	25	0	3	6	0	1	1.51397	-2.69912	-0.56093	0.60779	2.85216	-2.85332	-0.473865	0.685832	2.71047	-2.44316	-0.404134	0.786563	3.09626	43.6942	6	0.136364	22	69	2	44	3	8	0.181818
77.269	0	0	3	4	6	0	22	0	67	2	8	43	29	126.497	1.88802	0	0	27	0	6	24	0	8	2	0	0	1.22842	-2.73714	-0.583556	0.588798	2.64591	-2.8702	-0.508256	0.662683	2.52706	-2.44902	-0.362809	0.757564	2.92713	46.889	6	0.12766	23	71	1	47	2	9	0.191489
98.2561	0	0	3	4	7	0	21	0	87	2	9	44	27	130.212	1.49669	0	0	33	0	0	43	0	9	2	0	0	0.981605	-2.83994	-0.424936	0.522987	2.75458	-2.90927	-0.411613	0.574286	2.75413	-2.566	-0.259673	0.694683	3.02329	61.1019	7	0.142857	22	92	1	49	4	9	0.183673
87.4562	0	0	3	4	6	0	21	0	73	2	8	40	27	114.185	1.56418	0	1	30	0	0	33	0	8	1	0	0	1.07843	-2.77106	-0.635084	0.636075	2.65977	-2.87087	-0.43018	0.662595	2.62496	-2.48361	-0.377585	0.810993	2.93863	46.9038	7	0.159091	22	77	1	44	4	8	0.181818
84.9188	0	0	3	4	6	0	18	0	72	2	8	42	29	129.74	1.80195	0	0	29	0	3	30	0	7	2	0	1	0.957823	-2.78741	-0.49412	0.471161	2.71309	-2.82074	-0.47039	0.571095	2.70989	-2.51296	-0.302925	0.704618	2.98302	50.1392	7	0.148936	20	77	1	47	3	9	0.191489
76.0242	0	0	3	5	8	0	18	0	61	0	8	38	26	100.822	1.65282	0	1	27	0	0	23	0	0	9	0	1	1.2242	-2.66072	-0.59375	0.553282	2.77827	-2.65354	-0.53808	0.706284	2.77866	-2.42469	-0.365394	0.791633	3.01493	45.3638	6	0.139535	18	66	1	43	2	6	0.139535
92.3766	0	0	3	4	6	0	23	0	76	2	8	45	30	117.331	1.54383	0	0	35	0	0	31	0	7	3	0	0	1.18061	-2.52928	-0.602373	0.608713	2.50725	-2.73083	-0.528773	0.67664	2.47733	-2.26142	-0.419768	0.796335	2.76935	46.9614	8	0.16	23	81	5	50	5	9	0.18
82.4522	0	0	3	5	6	0	16	0	66	0	6	43	29	108.888	1.64982	0	0	32	1	0	23	0	2	8	0	0	1.01526	-2.57385	-0.566467	0.603839	2.66777	-2.65769	-0.493129	0.697151	2.63638	-2.34253	-0.395087	0.776796	2.90835	40.3598	5	0.102041	17	72	7	49	4	6	0.122449
77.571	0	0	3	5	7	0	18	0	63	0	7	39	28	120.667	1.91534	0	0	26	1	2	24	0	1	7	0	2	1.40837	-2.77889	-0.59311	0.606067	2.90026	-2.8312	-0.492956	0.778166	2.86678	-2.56865	-0.427849	0.826027	3.11478	49.083	7	0.162791	18	67	0	43	5	7	0.162791
97.0065	0	0	3	4	7	0	12	0	89	2	9	43	29	134.605	1.51242	0	0	32	0	0	46	0	4	7	0	0	1.4525	-2.74741	-0.495106	0.489379	2.71482	-2.83391	-0.441978	0.564027	2.71319	-2.49659	-0.298347	0.700692	2.9587	66.4675	7	0.152174	12	92	2	46	5	8	0.173913
88.1178	0	0	3	5	6	0	24	0	69	0	6	44	30	112.808	1.6349	0	0	34	0	0	25	0	5	4	0	1	0.998227	-2.54416	-0.648835	0.697627	2.7042	-2.6293	-0.53808	0.805915	2.67565	-2.29921	-0.468675	0.854311	3.00888	40.3402	7	0.137255	24	76	5	51	4	7	0.137255
95.0701	0	0	3	5	7	0	6	0	86	1	8	43	30	124.335	1.44576	0	0	33	0	0	43	0	1	9	0	0	1.50973	-2.96899	-0.42597	0.431482	2.97664	-2.98289	-0.362766	0.409084	2.98008	-2.73655	-0.240415	0.587959	3.20615	60.7819	7	0.148936	6	90	5	47	8	9	0.191489
86.8834	0	0	3	5	6	0	20	0	72	1	7	40	29	127.364	1.76894	0	0	28	2	0	32	0	6	3	0	1	1.008	-2.79194	-0.6006	0.58864	2.72421	-2.79875	-0.442577	0.707958	2.7748	-2.52393	-0.412402	0.786784	2.98656	51.5386	7	0.155556	21	77	0	45	4	7	0.155556
96.0789	0	0	3	4	6	0	12	0	83	1	7	44	33	117.229	1.4124	0	0	36	0	0	39	0	1	7	0	0	1.07602	-2.94452	-0.582498	0.624973	3.15864	-2.9611	-0.531977	0.597702	3.13821	-2.71273	-0.412113	0.772444	3.39852	54.1951	6	0.115385	12	91	3	52	3	8	0.153846
98.2561	0	0	3	4	7	0	22	0	87	1	8	44	30	130.212	1.49669	0	0	33	0	0	43	0	9	2	0	0	0.961297	-2.81616	-0.419618	0.491967	2.76604	-2.92369	-0.412334	0.557632	2.68797	-2.53192	-0.240302	0.687402	3.04514	59.7819	7	0.142857	22	92	1	49	4	9	0.183673
80.9794	0	0	3	5	9	0	24	0	64	1	10	42	26	111.566	1.74322	0	0	30	0	0	22	0	6	5	0	1	1.12084	-2.35978	-0.639922	0.701675	2.52127	-2.54928	-0.53808	0.805915	2.43058	-2.04451	-0.499862	0.854311	2.7887	39.6386	7	0.148936	24	69	5	47	2	7	0.148936
78.701	0	0	3	4	5	0	18	0	70	2	7	41	30	124.625	1.78036	0	0	27	0	6	29	0	7	1	0	0	1.2733	-2.75249	-0.591186	0.624029	2.66885	-2.89003	-0.515234	0.616465	2.58172	-2.46887	-0.412134	0.816198	2.94629	49.481	6	0.133333	18	74	0	45	4	8	0.177778
82.0832	0	0	3	4	7	0	22	0	70	1	8	42	29	120.278	1.71826	0	0	29	0	3	28	0	9	1	0	0	1.00857	-2.7713	-0.519473	0.594642	2.66179	-2.87102	-0.47018	0.625163	2.61054	-2.48414	-0.343151	0.778627	2.93939	45.0768	6	0.12766	22	75	3	47	2	8	0.170213
87.6453	0	0	3	4	7	0	6	0	79	2	9	37	26	120.551	1.52596	0	1	28	0	0	42	0	3	5	0	0	1.16456	-2.89551	-0.450166	0.455534	2.96675	-2.95602	-0.254509	0.546655	2.94458	-2.67205	-0.137904	0.637619	3.18243	57.5727	5	0.119048	6	84	0	42	3	5	0.119048
78.2612	0	0	3	5	6	0	23	0	64	2	8	41	26	117.701	1.83907	0	0	28	1	1	23	0	7	4	0	0	1.21529	-2.62386	-0.619983	0.658388	2.60744	-2.67737	-0.53808	0.771587	2.59771	-2.34256	-0.422188	0.854311	2.88442	36.8368	7	0.155556	23	68	4	45	2	10	0.222222
87.161	0	0	3	5	5	0	17	0	75	1	6	41	26	123.762	1.65016	0	0	30	1	0	34	0	5	5	0	0	1.32047	-2.75643	-0.526648	0.582121	2.69832	-2.87808	-0.414566	0.664911	2.67812	-2.48435	-0.362437	0.724463	2.96923	50.895	6	0.133333	17	79	3	45	4	9	0.2
65.8981	0	0	3	4	7	0	16	0	54	2	9	35	25	111.191	2.05909	0	1	22	1	3	19	0	4	4	0	0	1.18031	-2.51667	-0.599476	0.572941	2.8438	-2.77647	-0.477235	0.722615	2.65871	-2.31692	-0.374194	0.845986	3.04573	37.7139	6	0.153846	17	58	0	39	4	7	0.179487
70.3183	0	0	3	5	7	0	22	0	57	1	8	39	22	119.864	2.10288	0	0	23	0	4	18	0	6	4	0	2	1.07456	-2.73662	-0.639978	0.641365	2.71059	-2.75416	-0.523013	0.73701	2.74371	-2.48209	-0.484494	0.826013	2.95851	42.7197	7	0.162791	22	61	1	43	3	8	0.186047
77.1732	0	0	2	3	3	0	17	1	61	0	3	38	31	116.502	1.90987	0	0	26	0	3	23	0	3	3	0	3	1.21404	-2.45705	-0.56268	0.576484	2.49677	-2.51798	-0.478983	0.721458	2.58403	-2.19109	-0.385299	0.823385	2.8394	46.3228	6	0.142857	17	65	3	42	3	7	0.166667
86.903	0	0	3	4	6	0	24	0	71	2	8	42	29	117.764	1.65865	0	0	31	0	0	29	0	7	3	0	1	0.828777	-2.65807	-0.644361	0.641979	2.7066	-2.79117	-0.56	0.686587	2.59515	-2.40192	-0.443716	0.837907	2.94602	46.693	8	0.166667	26	77	1	48	2	9	0.1875
78.8798	0	0	4	6	8	0	26	0	67	4	12	42	30	119.196	1.77905	0	0	28	0	4	25	0	9	1	0	0	0.998876	-2.7713	-0.594238	0.678537	2.66179	-2.87102	-0.489378	0.75524	2.61053	-2.48414	-0.401317	0.86316	2.93938	41.6802	6	0.12766	27	72	1	47	2	8	0.170213
92.9413	0	0	3	5	8	0	6	0	84	2	10	42	29	124.477	1.48187	0	0	32	0	0	42	0	2	8	0	0	1.35651	-2.97756	-0.51569	0.543401	2.9816	-2.99179	-0.481943	0.512281	2.98471	-2.74406	-0.362955	0.676446	3.21165	58.0707	5	0.106383	6	89	4	47	6	6	0.12766
92.2037	0	0	3	5	7	0	14	0	82	1	8	42	28	124.932	1.52357	0	0	32	0	0	40	0	4	6	0	0	0.88061	-2.89565	-0.539554	0.537293	2.96307	-2.93479	-0.435274	0.635947	2.94828	-2.67868	-0.406456	0.701326	3.17057	54.9903	5	0.102041	15	89	1	49	3	6	0.122449
87.6338	0	0	3	5	8	0	23	0	72	1	9	42	31	117.418	1.63081	0	0	32	0	0	30	0	4	5	0	1	1.14178	-2.75189	-0.56499	0.688471	2.91918	-2.70898	-0.477145	0.730845	2.96401	-2.5222	-0.426707	0.857766	3.16505	45.4462	6	0.125	23	78	2	48	3	6	0.125
91.5305	0	0	3	5	7	0	24	0	79	2	9	43	28	123.126	1.55856	0	0	32	0	0	36	0	8	3	0	0	0.972636	-2.83112	-0.621213	0.629335	2.76863	-2.85704	-0.536439	0.741209	2.78657	-2.56764	-0.410041	0.822734	3.02481	52.7255	6	0.122449	26	85	1	49	2	7	0.142857
75.8212	0	0	3	4	5	0	17	0	62	0	5	39	24	117.397	1.8935	0	0	26	2	1	23	0	6	4	0	0	1.50173	-2.54898	-0.568751	0.552974	2.5873	-2.51782	-0.346377	0.775749	2.66739	-2.28781	-0.249123	0.865674	2.86409	42.8348	6	0.139535	17	66	4	43	4	6	0.139535
90.2478	0	0	3	5	7	0	23	0	74	2	9	44	29	113.319	1.53134	0	0	34	0	0	30	0	8	2	0	0	1.18094	-2.52928	-0.621735	0.614087	2.50725	-2.73083	-0.540899	0.657074	2.47415	-2.26142	-0.421775	0.810344	2.76935	45.2722	7	0.142857	23	79	5	49	5	8	0.163265
94.2681	0	0	3	5	7	0	11	0	85	2	9	42	30	121.004	1.42357	0	0	33	0	0	43	0	1	8	0	0	1.46088	-2.95703	-0.404557	0.552748	3.00473	-3.04624	-0.381072	0.47322	2.9544	-2.73565	-0.213789	0.656564	3.21742	56.5879	6	0.130435	11	89	3	46	4	7	0.152174
81.8864	0	0	3	4	5	0	17	0	68	0	5	41	26	120.278	1.76879	0	0	29	1	1	27	0	7	3	0	0	1.49335	-2.55515	-0.536434	0.578776	2.58552	-2.53964	-0.3493	0.686008	2.67767	-2.2882	-0.231378	0.825744	2.87407	46.1916	6	0.133333	17	72	4	45	4	7	0.155556
85.978	0	0	3	5	7	0	18	0	76	2	9	42	25	129.726	1.70692	0	0	29	0	1	34	0	7	5	0	0	1.27776	-2.69577	-0.52294	0.454316	2.66651	-2.81444	-0.476832	0.592802	2.60979	-2.43163	-0.302726	0.653662	2.92016	55.276	6	0.130435	18	80	2	46	4	8	0.173913
85.6002	0	0	3	4	8	0	24	0	71	1	9	43	28	114.907	1.6184	0	0	32	0	0	28	0	6	5	0	0	1.17839	-2.6658	-0.619254	0.60616	2.5987	-2.78134	-0.531054	0.680495	2.52391	-2.38603	-0.408363	0.807732	2.87372	46.8538	6	0.122449	24	77	3	49	2	6	0.122449
78.293	0	0	3	4	6	0	15	0	65	1	7	36	21	114.211	1.7571	0	1	25	0	0	29	0	6	3	0	1	1.04767	-2.8019	-0.557774	0.573255	2.77847	-2.79901	-0.472631	0.653494	2.86108	-2.54117	-0.382416	0.748569	3.03347	47.323	7	0.170732	16	70	1	41	4	7	0.170732
68.7075	0	0	3	5	6	0	26	0	54	3	9	37	28	107.628	1.99312	0	0	24	0	4	17	0	5	2	0	2	1.3369	-2.50029	-0.606095	0.648391	2.48482	-2.50179	-0.44818	0.786297	2.5802	-2.14667	-0.41825	0.861261	2.8647	34.7925	6	0.146341	27	58	0	41	4	7	0.170732
69.0695	0	0	3	4	4	0	23	0	54	1	5	37	29	105.671	1.95687	0	0	25	0	4	17	0	3	3	0	2	1.12841	-2.42653	-0.566743	0.696556	2.48538	-2.46251	-0.420712	0.802731	2.54607	-2.13559	-0.395278	0.877881	2.78766	37.0705	5	0.121951	23	58	1	41	3	6	0.146341
83.1678	0	0	2	3	3	0	18	0	68	0	3	38	29	107.534	1.58138	0	0	30	2	0	30	0	4	2	0	0	1.16903	-2.75101	-0.609152	0.611942	2.81622	-2.79405	-0.516314	0.805915	2.79404	-2.48507	-0.408354	0.854311	3.07064	42.4502	7	0.166667	18	72	1	42	4	8	0.190476
71.0223	0	0	3	4	6	0	18	0	54	1	7	36	24	97.1293	1.79869	0	1	26	0	0	18	0	3	5	0	1	1.19268	-2.4049	-0.637237	0.670593	2.41283	-2.53728	-0.509914	0.836072	2.45949	-2.08302	-0.415303	0.902563	2.73955	33.9137	6	0.15	18	58	5	40	2	6	0.15
88.5005	0	0	3	4	5	0	12	0	77	0	5	41	30	105.96	1.37611	0	0	33	0	0	36	0	0	8	0	0	1.35149	-2.94281	-0.542011	0.583327	3.07773	-3.06017	-0.499508	0.669051	2.97072	-2.73404	-0.391748	0.72111	3.28249	51.8095	6	0.130435	12	82	4	46	4	9	0.195652
64.1313	0	0	3	4	6	0	16	0	52	1	7	34	25	105.747	2.0336	0	1	22	1	3	18	0	3	4	0	0	1.19797	-2.46991	-0.61514	0.580365	2.87349	-2.66169	-0.467953	0.716618	2.71335	-2.32854	-0.366858	0.822031	3.04837	35.9607	5	0.131579	17	56	0	38	3	6	0.157895
89.1033	0	0	3	5	7	0	12	0	78	1	8	41	29	117.247	1.50317	0	0	32	0	0	37	0	3	6	0	0	1.56845	-2.76267	-0.459452	0.273807	2.75588	-2.71804	-0.368892	0.344884	2.83431	-2.50482	-0.185355	0.544444	3.01991	51.7107	6	0.133333	12	82	5	45	4	7	0.155556
91.4547	0	0	3	4	4	0	17	0	81	1	5	41	31	124.286	1.5344	0	0	32	0	1	40	0	5	3	0	0	1.17464	-2.78668	-0.534563	0.566007	2.72306	-2.84738	-0.451393	0.674843	2.75344	-2.5162	-0.386815	0.702046	2.98449	55.3633	7	0.155556	17	85	2	45	4	10	0.222222
70.1964	0	0	3	4	5	0	15	0	58	3	8	36	25	108.049	1.86292	0	1	25	0	3	22	0	4	3	0	0	1.19538	-2.79857	-0.644317	0.612735	2.79816	-2.77509	-0.507658	0.745888	2.88931	-2.54984	-0.414753	0.863393	3.05275	36.1456	6	0.15	16	62	3	40	4	7	0.175
85.635	0	0	3	4	4	0	16	0	71	1	5	42	32	113.676	1.60107	0	0	33	0	2	29	0	5	2	0	0	1.06521	-2.79986	-0.602751	0.637868	2.73446	-2.75101	-0.507063	0.749315	2.84172	-2.53507	-0.418128	0.78818	3.00044	42.625	8	0.173913	17	75	4	46	4	10	0.217391
88.7546	0	0	3	4	4	0	24	0	72	1	5	41	31	110.58	1.53583	0	0	33	0	0	31	0	5	2	0	1	1.08529	-2.73312	-0.616251	0.648413	2.66763	-2.88406	-0.488301	0.704396	2.53724	-2.44617	-0.438957	0.833435	2.94265	45.3454	7	0.152174	24	77	3	46	4	8	0.173913
91.1677	0	0	3	5	5	0	6	0	81	1	6	41	29	110.186	1.36032	0	0	33	0	0	40	0	0	8	0	0	1.66575	-2.88751	-0.514262	0.573784	2.90212	-2.90543	-0.44345	0.528639	2.90504	-2.65086	-0.383482	0.698595	3.13827	53.3083	5	0.113636	6	84	7	44	4	8	0.181818
84.5266	0	0	3	4	5	0	20	0	67	2	7	41	31	104.142	1.55436	0	0	33	0	0	26	0	2	5	0	1	1.00469	-2.55298	-0.626335	0.661681	2.76426	-2.6767	-0.506607	0.716823	2.65925	-2.33616	-0.45098	0.776081	2.9758	39.0914	7	0.148936	24	73	3	47	6	7	0.148936
75.042	0	0	3	5	6	0	23	0	63	2	8	39	26	119.954	1.90403	0	0	26	0	3	24	0	5	4	0	1	1.43532	-2.6306	-0.587649	0.598828	2.58299	-2.54081	-0.502153	0.637179	2.68089	-2.36947	-0.443961	0.772455	2.88745	43.518	4	0.0930233	23	67	0	43	4	6	0.139535
90.7218	0	0	3	4	5	0	22	0	77	1	6	42	30	114.901	1.49222	0	0	33	0	0	35	0	7	2	0	0	0.97362	-2.71288	-0.606481	0.623835	2.692	-2.86183	-0.521807	0.721376	2.69952	-2.42432	-0.409607	0.818574	2.95777	51.6962	9	0.191489	23	82	1	47	3	10	0.212766
61.0479	0	0	3	5	5	0	17	0	44	2	7	29	19	87.3912	1.98616	0	2	19	0	0	15	0	3	3	0	2	1.38767	-2.29639	-0.631636	0.667102	2.25787	-2.51802	-0.456774	0.843576	2.43704	-1.96762	-0.352294	0.98269	2.62121	29.8281	5	0.16129	17	46	2	31	2	8	0.258065
80.9656	0	0	3	4	5	0	18	0	70	1	6	39	27	124.823	1.78319	0	0	27	0	3	31	0	6	2	0	1	1.30332	-2.74002	-0.485339	0.534325	2.67997	-2.7204	-0.426487	0.545277	2.75016	-2.46045	-0.28564	0.74666	2.96262	52.5544	4	0.0930233	18	74	0	43	4	5	0.116279
83.065	0	0	3	4	5	0	16	0	68	0	5	39	28	116.185	1.7086	0	0	29	1	0	29	0	4	4	0	1	1.08714	-2.74002	-0.623622	0.657101	2.73298	-2.86368	-0.486272	0.781098	2.82958	-2.44818	-0.441628	0.876064	2.98256	47.413	6	0.136364	17	73	3	44	2	6	0.136364
75.3319	0	0	3	5	5	0	23	0	58	1	6	38	27	96.0784	1.65652	0	1	29	0	0	20	0	5	3	0	0	1.13598	-2.43473	-0.645573	0.70068	2.43537	-2.4157	-0.53808	0.774183	2.50112	-2.11791	-0.483536	0.894773	2.74966	30.9461	5	0.116279	23	63	5	43	2	5	0.116279
88.4234	0	0	3	4	6	0	21	0	74	2	8	42	30	112.77	1.52392	0	0	33	0	0	32	0	6	3	0	0	0.950486	-2.73867	-0.659687	0.687724	2.71297	-2.78763	-0.562935	0.78792	2.71117	-2.47624	-0.48699	0.861876	2.96904	47.7566	6	0.125	22	80	4	48	2	6	0.125
98.0052	0	0	3	5	6	0	0	0	92	2	8	40	29	126.235	1.37212	0	0	32	0	0	52	0	2	6	0	0	2.15796	-2.80145	-0.457276	0.526443	2.81998	-2.73403	-0.412415	0.50555	2.87024	-2.55377	-0.341599	0.623094	3.05098	65.2348	5	0.121951	0	93	4	41	5	7	0.170732
88.9617	0	0	3	4	7	0	10	0	79	0	7	39	28	121.55	1.53861	0	0	30	1	0	40	0	3	5	0	0	0.926866	-2.89815	-0.510561	0.549847	2.96273	-2.93905	-0.402684	0.626471	2.94852	-2.68007	-0.336032	0.663841	3.17085	57.0923	5	0.111111	11	85	0	45	5	5	0.111111
87.3306	0	0	3	4	5	0	17	0	76	0	5	40	27	123.437	1.62418	0	0	29	1	0	36	0	7	3	0	0	1.25663	-2.74776	-0.529287	0.412848	2.71692	-2.85609	-0.402816	0.565998	2.75364	-2.49024	-0.298772	0.624691	2.97184	54.1675	6	0.136364	17	80	2	44	4	8	0.181818
68.5823	0	0	3	5	5	0	21	0	52	1	6	34	24	97.7155	1.87914	0	1	24	1	0	18	0	2	5	0	1	1.39269	-2.38529	-0.624039	0.581159	2.45727	-2.59845	-0.53808	0.805915	2.44582	-2.06634	-0.377153	0.854311	2.79002	34.3357	7	0.189189	22	55	2	37	3	8	0.216216
90.7921	0	0	3	4	5	0	12	0	79	1	6	41	31	105.952	1.34117	0	0	34	0	0	38	0	0	7	0	0	1.35699	-2.66009	-0.625445	0.575092	2.96034	-2.78765	-0.53808	0.665291	2.98919	-2.45416	-0.446561	0.707092	3.1925	50.1639	4	0.0869565	12	84	4	46	4	6	0.130435
84.1054	0	0	3	5	6	0	12	0	68	0	6	36	26	113.736	1.67259	0	0	26	0	0	32	0	2	4	0	4	1.11394	-2.70365	-0.506351	0.438758	2.66253	-2.83482	-0.456872	0.723725	2.5453	-2.44096	-0.300448	0.781268	2.9278	51.1666	9	0.230769	12	71	2	39	3	11	0.282051
69.3922	0	0	3	4	6	0	12	0	62	0	6	39	28	113.861	1.83646	0	0	25	0	6	23	0	1	7	0	0	1.3175	-2.78423	-0.505082	0.527612	2.76708	-2.79104	-0.436403	0.626054	2.81454	-2.53419	-0.341422	0.74238	3.0093	46.7958	6	0.139535	12	66	1	43	5	9	0.209302
81.6432	0	0	3	4	4	0	23	0	69	1	5	41	31	115.269	1.67057	0	0	30	0	3	28	0	7	1	0	0	1.06695	-2.74715	-0.567456	0.65353	2.64276	-2.86979	-0.480196	0.707891	2.5585	-2.45073	-0.410716	0.808445	2.93313	45.0768	5	0.108696	23	74	2	46	2	7	0.152174
84.3036	0	0	3	4	5	0	17	0	72	1	6	41	31	116.81	1.62236	0	0	31	0	3	31	0	6	1	0	0	1.16417	-2.77139	-0.471759	0.574179	2.66001	-2.87094	-0.425026	0.587921	2.64112	-2.48381	-0.279878	0.751104	2.93864	47.6964	7	0.155556	17	76	3	45	4	9	0.2
91.1677	0	0	3	5	5	0	6	0	81	1	6	41	29	110.186	1.36032	0	0	33	0	0	40	0	0	8	0	0	1.67018	-2.88738	-0.528732	0.577149	2.90228	-2.90551	-0.444403	0.551108	2.9055	-2.6509	-0.390731	0.715403	3.13853	53.3083	5	0.113636	6	84	7	44	4	8	0.181818
62.2883	0	0	2	3	2	0	18	0	45	0	2	32	23	87.1794	1.93732	0	0	21	0	0	13	1	4	5	0	1	1.49481	-2.43663	-0.650197	0.667838	2.42561	-2.44846	-0.479296	0.843432	2.50063	-2.12214	-0.436524	0.943777	2.75489	26.8517	5	0.142857	18	48	4	35	2	6	0.171429
87.7458	0	0	3	5	6	0	22	0	75	1	7	40	28	120.82	1.61094	0	0	30	0	0	35	0	5	4	0	1	1.08184	-2.72948	-0.53888	0.486468	2.66531	-2.86949	-0.474601	0.593957	2.68029	-2.43292	-0.291295	0.695011	2.97584	54.5102	6	0.136364	23	79	0	44	4	7	0.159091
63.4379	0	0	3	5	6	0	18	0	53	2	8	38	28	105.773	1.99572	0	0	23	0	6	15	0	1	7	0	1	1.57119	-2.39622	-0.532979	0.551003	2.50897	-2.43915	-0.455635	0.653349	2.5653	-2.08149	-0.350177	0.727841	2.80141	37.4581	5	0.121951	18	56	1	41	3	7	0.170732
66.2257	0	0	3	5	5	0	17	0	52	2	7	36	23	111.196	2.13838	0	0	22	2	3	16	0	5	3	0	1	1.38796	-2.3656	-0.631218	0.592799	2.36071	-2.58618	-0.436379	0.805915	2.45981	-2.04243	-0.356076	0.854311	2.68497	31.7143	6	0.157895	17	54	4	38	2	10	0.263158
63.5911	0	0	3	5	5	0	22	0	45	1	6	31	20	89.0273	1.97839	0	0	20	0	0	14	1	5	3	0	2	1.37656	-2.30238	-0.611795	0.723735	2.42755	-2.42104	-0.520671	0.831179	2.46973	-1.98006	-0.433517	0.990137	2.76898	34.1869	6	0.176471	22	48	0	34	3	7	0.205882
63.3771	0	0	3	5	6	0	12	0	49	2	8	30	19	93.2167	1.90238	0	2	20	0	0	19	0	3	4	0	1	1.86121	-2.43576	-0.652468	0.657421	2.46503	-2.57216	-0.424515	0.8129	2.51122	-2.17125	-0.359881	0.869014	2.80147	35.0429	5	0.15625	12	51	3	32	3	6	0.1875
77.1639	0	0	3	5	7	0	24	0	58	0	7	38	25	104.187	1.79634	0	0	27	0	0	20	0	4	4	0	3	1.40546	-2.34122	-0.626979	0.697965	2.42516	-2.36725	-0.53808	0.805915	2.41808	-1.93183	-0.499862	0.854311	2.83213	43.0361	6	0.142857	24	62	3	42	2	6	0.142857
61.0547	0	0	3	5	5	0	15	0	45	1	6	29	19	91.3199	2.02933	0	2	18	0	0	16	0	4	3	0	2	1.46751	-2.74188	-0.637288	0.659478	2.67366	-2.74446	-0.44707	0.830584	2.72877	-2.47599	-0.352773	0.932104	2.93734	35.0653	5	0.15625	16	48	1	32	3	5	0.15625
62.7601	0	0	3	5	5	0	17	0	52	2	7	38	25	108.996	2.09608	0	0	22	0	7	14	0	5	3	0	1	1.52907	-2.36399	-0.583066	0.612317	2.40869	-2.58706	-0.479571	0.692093	2.46039	-2.04295	-0.412423	0.788811	2.68453	33.4999	6	0.15	17	54	4	40	2	11	0.275
71.2355	0	0	3	5	5	0	24	0	54	1	6	37	27	108.426	2.00788	0	0	25	1	2	17	0	4	3	0	2	1.19643	-2.5155	-0.628283	0.64266	2.52409	-2.52141	-0.538566	0.811354	2.58605	-2.16403	-0.433842	0.854303	2.88699	36.4045	6	0.146341	24	58	1	41	3	7	0.170732
76.2807	0	0	3	5	6	0	24	0	56	0	6	40	26	94.4954	1.68742	0	0	30	0	0	16	0	2	6	0	2	1.10838	-2.24123	-0.690214	0.7373	2.42828	-2.3714	-0.563207	0.814308	2.46604	-1.90902	-0.507743	0.938218	2.73252	29.4793	7	0.155556	24	61	6	45	3	7	0.155556
89.4458	0	0	3	4	7	0	27	0	73	2	9	43	30	107.677	1.47502	0	0	34	0	0	30	0	8	1	0	0	1.18509	-2.52928	-0.608776	0.629728	2.50725	-2.73083	-0.514285	0.675797	2.47406	-2.26142	-0.424634	0.809616	2.76934	43.6542	7	0.145833	28	78	3	48	5	8	0.166667
89.8409	0	0	3	4	8	0	12	0	80	1	9	41	31	115.624	1.44529	0	0	32	0	0	39	0	1	8	0	0	1.31315	-2.67569	-0.469627	0.449199	2.8518	-2.7234	-0.433781	0.518094	2.82124	-2.44207	-0.303919	0.649908	3.08634	55.7491	5	0.108696	12	85	2	46	4	6	0.130435
88.1318	0	0	3	4	5	0	12	0	76	1	6	41	30	109.201	1.43686	0	0	33	0	0	35	0	1	7	0	0	1.49893	-2.90496	-0.576987	0.652318	2.92453	-2.94662	-0.489336	0.700363	2.91991	-2.67041	-0.447988	0.788117	3.1546	48.2042	6	0.133333	12	80	6	45	4	8	0.177778
88.4234	0	0	3	4	6	0	21	0	74	2	8	42	30	112.77	1.52392	0	0	33	0	0	32	0	6	3	0	0	1.00254	-2.73864	-0.653542	0.687088	2.71297	-2.77459	-0.558185	0.787415	2.71141	-2.47623	-0.483516	0.861365	2.96907	46.4366	6	0.125	22	80	4	48	2	6	0.125
77.3314	0	0	3	5	5	0	24	0	62	0	5	40	29	112.171	1.80921	0	0	29	0	2	22	0	4	4	0	1	1.05261	-2.73459	-0.63998	0.696478	2.66857	-2.87005	-0.53808	0.805915	2.54578	-2.44283	-0.499862	0.854311	2.97214	41.7466	7	0.159091	24	66	1	44	2	8	0.181818
71.0411	0	0	3	4	5	0	18	0	58	0	5	39	28	111.331	1.9195	0	0	26	1	4	19	0	6	2	0	0	1.4631	-2.49316	-0.644648	0.656841	2.54927	-2.60493	-0.509539	0.805915	2.52302	-2.21158	-0.499559	0.854311	2.84775	35.1789	5	0.116279	18	62	4	43	3	6	0.139535
91.1677	0	0	3	4	5	0	6	0	81	0	5	41	29	110.186	1.36032	0	0	33	0	0	40	0	0	8	0	0	1.48375	-2.61504	-0.564375	0.534698	2.97655	-2.72028	-0.509807	0.568155	2.99305	-2.40443	-0.417349	0.649338	3.20388	55.2243	6	0.133333	6	85	6	45	4	9	0.2
67.1741	0	0	3	4	5	0	22	0	55	1	6	36	26	106.816	1.94211	0	1	23	0	3	19	0	7	2	0	0	1.06501	-2.60595	-0.645081	0.665117	2.58506	-2.6625	-0.53808	0.762391	2.58466	-2.33108	-0.460236	0.854311	2.85638	35.1439	6	0.15	22	59	1	40	2	8	0.2
82.1026	0	0	3	5	5	0	17	0	69	2	7	38	26	117.261	1.69944	0	0	27	0	0	31	0	3	6	0	2	1.26648	-2.69759	-0.564713	0.582392	2.74342	-2.85328	-0.452494	0.731701	2.68792	-2.41195	-0.38719	0.801154	3.02983	51.6934	7	0.170732	17	72	2	41	4	10	0.243902
76.3712	0	0	2	3	2	0	17	1	60	0	2	37	31	111.895	1.86492	0	0	26	0	3	23	0	3	2	0	3	1.21762	-2.45707	-0.553543	0.59297	2.49686	-2.51798	-0.453252	0.713588	2.58263	-2.19109	-0.401586	0.839651	2.84016	44.4068	5	0.121951	17	64	3	41	3	6	0.146341
79.8778	0	0	3	4	6	0	16	0	67	1	7	37	24	109.188	1.62967	0	1	27	0	0	30	0	7	2	0	0	1.08024	-2.83301	-0.644088	0.701977	2.76671	-2.85726	-0.53808	0.786706	2.78562	-2.56708	-0.445796	0.854311	3.02619	44.8802	5	0.119048	16	72	3	42	2	6	0.142857
83.4453	0	0	3	4	5	0	12	0	73	1	6	36	25	113.216	1.5509	0	1	27	0	0	37	0	6	2	0	0	1.28375	-2.87589	-0.500947	0.510366	2.80652	-2.91428	-0.401449	0.578605	2.79599	-2.60404	-0.241992	0.738325	3.07317	50.5527	7	0.179487	12	76	2	39	3	7	0.179487
69.6601	0	0	3	4	5	0	12	0	53	0	5	34	22	103.218	1.9475	0	1	23	0	1	19	0	5	2	0	2	1.17917	-2.5068	-0.644126	0.681893	2.58877	-2.53148	-0.53808	0.792952	2.63905	-2.27728	-0.472891	0.8602	2.87628	35.0199	5	0.131579	12	57	5	38	3	6	0.157895
73.9153	0	0	3	5	5	0	24	0	60	2	7	42	29	119.754	1.99589	0	0	27	0	5	18	0	5	4	0	1	1.22832	-2.37468	-0.65454	0.688	2.42305	-2.59142	-0.518381	0.819399	2.48391	-2.03207	-0.49966	0.854303	2.77941	39.6627	6	0.130435	24	64	2	46	3	7	0.152174
98.1569	0	0	3	5	9	0	6	0	88	1	10	44	32	120.161	1.36546	0	0	35	0	0	44	0	0	9	0	0	1.54926	-2.84519	-0.202605	0.178823	3.04014	-3.00574	-0.126969	0.221648	2.91187	-2.64458	0.0132997	0.391447	3.24167	60.5551	7	0.142857	6	93	5	49	4	7	0.142857
88.2704	0	0	4	6	8	0	26	0	76	4	12	44	32	127.978	1.68392	0	0	31	0	3	32	0	9	1	0	0	1.03134	-2.7713	-0.509096	0.632933	2.66179	-2.87102	-0.464651	0.662896	2.64587	-2.48414	-0.323059	0.799114	2.93939	48.1296	7	0.142857	27	81	1	49	4	9	0.183673
91.6082	0	0	3	4	7	0	21	0	75	0	7	42	32	123.187	1.64249	0	0	32	1	0	33	0	6	2	0	1	0.828009	-2.80202	-0.618382	0.663623	2.6991	-2.91555	-0.423332	0.822482	2.6038	-2.51895	-0.360071	0.863589	2.97252	52.2098	7	0.145833	22	81	2	48	3	7	0.145833
87.9064	0	0	3	5	6	0	18	0	75	1	7	43	27	132.835	1.77114	0	0	30	0	1	32	0	5	6	0	1	1.16037	-2.76161	-0.571536	0.549894	2.72552	-2.83173	-0.437517	0.715163	2.68411	-2.5021	-0.383725	0.73402	2.98058	55.6696	7	0.148936	18	79	3	47	4	9	0.191489
89.5972	0	0	3	4	6	0	21	0	77	2	8	44	31	127.323	1.65354	0	0	32	0	3	33	0	8	1	0	0	1.00501	-2.7713	-0.525318	0.557563	2.74067	-2.87102	-0.451649	0.617571	2.89009	-2.52366	-0.322889	0.73848	2.984	49.2228	7	0.142857	22	82	1	49	2	9	0.183673
103.718	0	0	3	4	4	0	0	0	95	0	4	44	31	135.053	1.42161	0	0	35	0	0	51	0	3	6	0	0	1.40067	-3.02866	-0.225401	0.0458637	3.00314	-2.97134	-0.0600573	0.123	3.06926	-2.77386	0.0405295	0.154441	3.26076	68.0376	4	0.08	0	101	5	50	4	6	0.12
91.7566	0	0	3	5	7	0	29	0	75	2	9	44	29	122.71	1.63613	0	0	33	0	0	31	0	7	3	0	1	0.872241	-2.79766	-0.632449	0.699524	2.71741	-2.85838	-0.53808	0.753814	2.70414	-2.51855	-0.498676	0.854311	3.0009	49.2434	7	0.14	29	81	1	50	4	7	0.14
83.3318	0	0	3	5	5	0	21	0	67	2	7	42	28	125.84	1.87822	0	0	29	0	2	25	0	5	4	0	2	0.986487	-2.66067	-0.637821	0.547077	2.84294	-2.74863	-0.53808	0.747766	2.84813	-2.3537	-0.45206	0.84609	3.06414	45.0262	8	0.170213	22	72	3	47	2	10	0.212766
73.6439	0	0	4	6	8	0	23	0	63	4	12	43	29	123.654	1.96276	0	0	26	0	6	20	0	8	3	0	0	1.2562	-2.43114	-0.64112	0.608934	2.49596	-2.51123	-0.53808	0.689722	2.59927	-2.09659	-0.40475	0.837494	2.84088	40.4721	7	0.148936	23	67	2	47	2	10	0.212766
96.8233	0	0	3	4	8	0	0	0	86	0	8	44	31	118.127	1.37357	0	0	35	0	0	42	0	0	9	0	0	1.55255	-2.76883	-0.220786	0.0910261	2.97973	-2.89397	-0.121123	0.164543	2.87794	-2.55753	0.0171587	0.289481	3.19104	60.2847	6	0.122449	0	91	9	49	4	6	0.122449
73.9153	0	0	3	5	5	0	24	0	60	2	7	42	29	119.754	1.99589	0	0	27	0	5	18	0	5	4	0	1	1.27421	-2.37639	-0.63612	0.65273	2.42769	-2.59256	-0.496994	0.777555	2.50551	-2.04482	-0.451366	0.835002	2.77953	39.6627	6	0.130435	24	64	2	46	3	7	0.152174
79.0811	0	0	3	5	8	0	23	0	60	3	11	41	27	110.557	1.84261	0	0	29	2	0	19	0	3	6	0	1	1.26502	-2.48271	-0.650737	0.699321	2.84322	-2.6498	-0.519561	0.829678	2.74	-2.28484	-0.461549	0.94577	3.04084	31.6189	5	0.108696	23	65	4	46	2	6	0.130435
92.6877	0	0	3	5	7	0	11	0	82	2	9	42	30	124.442	1.51759	0	0	32	1	0	40	0	1	8	0	0	1.46088	-2.95703	-0.515188	0.552807	3.00473	-3.04624	-0.381087	0.575776	2.9544	-2.73565	-0.260598	0.768513	3.21742	53.7283	6	0.130435	11	86	3	46	4	7	0.152174
95.8653	0	0	3	5	5	0	6	0	86	0	5	44	29	119.988	1.39521	0	0	34	0	0	42	0	0	10	0	0	1.8148	-2.88622	-0.450846	0.46567	2.90128	-2.90494	-0.339434	0.526728	2.9062	-2.65017	-0.284856	0.606112	3.13441	60.2847	6	0.12766	6	89	7	47	3	11	0.234043
86.4006	0	0	3	4	6	0	22	0	75	2	8	44	30	129.845	1.73127	0	0	30	0	4	31	0	9	1	0	0	1.05546	-2.74721	-0.530026	0.482732	2.6993	-2.86972	-0.474328	0.594521	2.62666	-2.45074	-0.277589	0.717923	2.94047	52.1994	6	0.122449	23	80	1	49	2	8	0.163265
84.6892	0	0	3	5	7	0	32	0	68	1	8	45	33	114.686	1.68655	0	0	33	0	3	23	0	8	1	0	0	1.19718	-2.43032	-0.594055	0.635757	2.47438	-2.34138	-0.528483	0.605115	2.57081	-2.15235	-0.440817	0.789913	2.74506	37.9928	6	0.12	33	73	0	50	3	9	0.18
106.321	0	0	3	4	5	0	0	0	100	1	6	43	32	132.734	1.32734	0	0	35	0	0	57	0	1	7	0	0	1.37766	-3.04908	-0.229344	0.0577253	3.01121	-2.98855	-0.0902134	0.123	3.08233	-2.7973	0.0473101	0.138777	3.26139	72.9148	7	0.148936	0	104	3	47	4	10	0.212766
84.6498	0	0	3	5	7	0	27	0	70	1	8	45	27	124.089	1.7727	0	0	31	0	2	25	0	9	3	0	0	1.01453	-2.74639	-0.640837	0.702326	2.70993	-2.75591	-0.537618	0.784435	2.75499	-2.48562	-0.470588	0.854311	2.96806	42.8082	7	0.137255	27	76	4	51	2	8	0.156863
78.4726	0	0	3	5	6	0	18	0	63	2	8	37	24	117.996	1.87295	0	1	25	1	0	26	0	6	3	0	1	1.19321	-2.78491	-0.558453	0.615241	2.71414	-2.82085	-0.449528	0.783482	2.70751	-2.51261	-0.375147	0.860511	2.98146	43.8054	7	0.175	18	66	0	40	3	8	0.2
98.1569	0	0	3	5	5	0	6	0	88	0	5	44	30	120.161	1.36546	0	0	35	0	0	44	0	0	9	0	0	1.74639	-2.92324	-0.490218	0.515047	2.93427	-2.93884	-0.404042	0.522615	2.93566	-2.6909	-0.347874	0.636164	3.16618	60.5551	6	0.12766	6	91	7	47	4	10	0.212766
86.9368	0	0	4	6	8	0	26	0	74	4	12	44	32	125.429	1.69498	0	0	31	0	3	30	0	9	1	0	0	0.93769	-2.7713	-0.571432	0.672995	2.74139	-2.87102	-0.489288	0.726664	2.89773	-2.48414	-0.377303	0.873765	3.00358	45.9432	7	0.14	27	80	1	50	2	9	0.18
85.6074	0	0	3	5	5	0	23	0	68	2	7	41	28	121.033	1.77989	0	0	29	2	0	27	0	7	2	0	1	0.990557	-2.74728	-0.6357	0.682366	2.64149	-2.86966	-0.48884	0.795137	2.55241	-2.45054	-0.449287	0.847742	2.93247	44.0926	6	0.130435	23	73	2	46	3	6	0.130435
91.156	0	0	3	4	6	0	18	0	77	0	6	43	31	129.959	1.68778	0	0	32	0	1	34	0	5	4	0	1	1.08412	-2.80026	-0.641635	0.699191	2.73779	-2.77938	-0.528942	0.800379	2.84327	-2.53084	-0.499761	0.854307	3.02419	56.302	7	0.145833	18	82	3	48	4	7	0.145833
74.7963	0	0	3	5	6	0	28	0	59	2	8	41	29	119.541	2.02612	0	0	26	0	4	18	0	6	3	0	2	1.22102	-2.42399	-0.632484	0.657783	2.43647	-2.43422	-0.499497	0.754419	2.47728	-2.05128	-0.446545	0.857743	2.79907	37.5037	6	0.133333	28	63	1	45	3	8	0.177778
75.49	0	0	3	4	6	0	18	0	63	2	8	39	26	119.299	1.89363	0	1	26	0	3	24	0	6	3	0	0	1.32176	-2.78346	-0.589509	0.586729	2.71049	-2.85872	-0.474722	0.709782	2.67524	-2.51275	-0.367213	0.82199	2.97366	42.526	7	0.166667	18	66	1	42	3	10	0.238095
98.1061	0	0	3	4	10	0	0	0	91	0	10	43	27	124.447	1.36755	0	0	33	0	0	48	0	0	10	0	0	0.893821	-2.8645	-0.497985	0.499561	2.94035	-2.89807	-0.413853	0.558639	2.9304	-2.64269	-0.35826	0.642761	3.15021	67.8019	6	0.12	0	98	2	50	8	6	0.12
88.6392	0	0	3	4	6	0	22	0	77	2	8	44	30	131.743	1.71094	0	0	31	0	3	33	0	8	2	0	0	1.0547	-2.74721	-0.476918	0.480399	2.64275	-2.86972	-0.419281	0.580988	2.56544	-2.45074	-0.278123	0.678513	2.93327	53.7788	6	0.122449	23	82	1	49	2	8	0.163265
88.8112	0	0	3	5	8	0	29	0	73	2	10	45	28	120.257	1.64736	0	0	33	0	1	28	0	9	2	0	0	0.797384	-2.87425	-0.628928	0.634426	2.8313	-2.93548	-0.525268	0.731035	2.79584	-2.61045	-0.449097	0.846309	3.08453	45.9068	7	0.134615	31	80	1	52	3	8	0.153846
98.1569	0	0	3	5	5	0	6	0	88	1	6	44	31	120.161	1.36546	0	0	35	0	0	44	0	0	9	0	0	1.74322	-2.89891	-0.502697	0.56485	2.90867	-2.91021	-0.405036	0.580204	2.9227	-2.65992	-0.377902	0.695757	3.14436	59.5971	6	0.12766	6	91	7	47	4	10	0.212766
88.8135	0	0	3	5	7	0	16	0	78	1	8	42	27	136.143	1.74543	0	0	29	0	1	36	0	5	6	0	1	1.3125	-2.65259	-0.532455	0.440928	2.81623	-2.73059	-0.458777	0.585521	2.78678	-2.40263	-0.287951	0.6658	3.07605	61.0005	7	0.152174	17	82	1	46	4	9	0.195652
96.1963	0	0	3	5	6	0	21	0	82	2	8	45	35	126.452	1.5421	0	0	36	0	1	37	0	4	4	0	0	0.941948	-2.93281	-0.576185	0.617491	2.97911	-2.90957	-0.508501	0.698194	3.01054	-2.68622	-0.408107	0.798168	3.21993	49.1457	5	0.0961538	22	89	2	52	5	5	0.0961538
95.4897	0	0	3	4	5	0	12	0	84	0	5	44	31	116.023	1.38123	0	0	35	0	0	40	0	0	9	0	0	1.49839	-2.89068	-0.563492	0.59707	3.0194	-2.98283	-0.501862	0.666364	2.94623	-2.68152	-0.396782	0.744391	3.23107	57.1403	7	0.145833	12	88	5	48	4	11	0.229167
75.587	0	0	3	4	6	0	18	0	60	2	8	36	26	96.3409	1.60568	0	0	27	0	0	24	1	1	7	0	0	1.31873	-2.68644	-0.649194	0.6016	2.79694	-2.66589	-0.559393	0.756262	2.81256	-2.44036	-0.439254	0.837161	3.03624	41.025	5	0.121951	18	65	1	41	3	5	0.121951
95.8653	0	0	3	5	5	0	5	0	86	0	5	44	27	119.988	1.39521	0	0	34	0	0	42	0	0	10	0	0	1.62202	-2.92344	-0.241231	0.0577307	2.94917	-2.93119	-0.0989183	0.136104	2.97303	-2.68471	0.044421	0.202099	3.18671	60.2847	6	0.125	5	90	7	48	4	9	0.1875
94.0213	0	0	3	5	7	0	11	0	84	2	9	42	30	126.477	1.50568	0	0	32	1	0	42	0	1	8	0	0	1.45308	-2.95977	-0.420186	0.531942	3.00649	-3.04831	-0.314281	0.500931	2.95523	-2.73799	-0.219738	0.683894	3.21933	55.9147	6	0.130435	11	88	2	46	5	7	0.152174
87.6744	0	0	3	5	8	0	23	0	76	2	10	44	33	132.101	1.73817	0	0	31	0	3	32	0	7	3	0	0	1.04287	-2.81949	-0.650096	0.660806	2.79606	-2.82903	-0.509921	0.756193	2.87161	-2.5699	-0.435642	0.844074	3.04484	48.0016	7	0.142857	23	81	1	49	3	8	0.163265
94.5008	0	0	3	4	5	0	18	0	80	2	7	45	33	126.44	1.5805	0	0	35	0	1	35	0	6	3	0	0	0.968892	-2.74607	-0.577313	0.655729	2.73879	-2.86972	-0.471119	0.651862	2.89645	-2.45041	-0.439726	0.82302	3.00206	51.2812	7	0.137255	18	86	5	51	3	7	0.137255
81.691	0	0	4	6	7	0	18	0	68	4	11	44	25	120.677	1.77466	0	0	31	0	2	24	0	4	7	0	0	1.22734	-2.59705	-0.569564	0.602032	2.62073	-2.60323	-0.452714	0.71029	2.66747	-2.37073	-0.398791	0.776342	2.84903	42.247	6	0.122449	20	73	7	49	4	8	0.163265
75.6823	0	0	3	5	7	0	18	0	56	2	9	38	24	103.407	1.84655	0	1	27	0	0	18	0	3	5	0	2	1.11448	-2.40309	-0.639649	0.681076	2.44243	-2.53728	-0.524046	0.805915	2.43599	-2.07708	-0.464467	0.939763	2.79434	34.4577	7	0.166667	18	60	6	42	2	7	0.166667
85.1484	0	0	3	4	6	0	21	0	69	2	8	42	30	126.29	1.83029	0	0	30	1	1	27	0	5	4	0	1	0.891657	-2.65807	-0.658309	0.668626	2.7066	-2.79117	-0.509306	0.746457	2.59515	-2.40192	-0.422012	0.835768	2.94602	46.0656	9	0.191489	22	74	1	47	2	10	0.212766
82.115	0	0	3	4	7	0	18	0	72	2	9	43	29	131.252	1.82295	0	0	29	0	4	29	0	5	5	0	0	1.21032	-2.78333	-0.514874	0.549446	2.71072	-2.85878	-0.443107	0.639738	2.67519	-2.51275	-0.362069	0.722769	2.97365	50.119	7	0.148936	18	76	2	47	4	9	0.191489
81.3218	0	0	3	5	7	0	20	0	65	1	8	40	26	118.487	1.82288	0	0	28	2	0	25	0	3	6	0	1	1.51397	-2.69912	-0.56093	0.60779	2.85216	-2.85332	-0.473865	0.685832	2.71047	-2.44316	-0.404134	0.786563	3.09626	43.6942	6	0.136364	22	69	2	44	3	8	0.181818
74.6242	0	0	3	5	6	0	18	0	63	2	8	40	28	128.613	2.04148	0	0	24	0	6	23	0	5	3	0	2	1.4295	-2.56239	-0.571644	0.617988	2.59656	-2.66028	-0.504432	0.650506	2.57788	-2.27825	-0.403594	0.782057	2.87367	47.7178	7	0.162791	18	66	0	43	5	9	0.209302
77.269	0	0	3	4	6	0	22	0	67	2	8	43	29	126.497	1.88802	0	0	27	0	6	24	0	8	2	0	0	1.22842	-2.73714	-0.583556	0.588798	2.64591	-2.8702	-0.508256	0.662683	2.52706	-2.44902	-0.362809	0.757564	2.92713	46.889	6	0.12766	23	71	1	47	2	9	0.191489
81.691	0	0	3	5	6	0	18	0	68	3	9	44	25	120.677	1.77466	0	0	31	0	2	24	0	4	7	0	0	1.28228	-2.59775	-0.552228	0.603901	2.62061	-2.59365	-0.459698	0.686675	2.66763	-2.37099	-0.381539	0.790318	2.84929	42.247	6	0.122449	20	73	7	49	4	8	0.163265
94.0145	0	0	3	5	5	0	5	0	83	2	7	42	29	119.004	1.43378	0	0	33	1	0	41	0	0	8	0	0	1.1314	-2.95076	-0.482697	0.519996	2.99232	-2.95905	-0.426667	0.52378	3.0469	-2.70849	-0.358727	0.637988	3.23834	53.8635	5	0.106383	5	88	5	47	4	6	0.12766
73.2149	0	0	3	4	6	0	17	0	59	0	6	39	25	124.234	2.10566	0	0	24	2	3	20	0	5	4	0	1	1.27619	-2.65694	-0.562587	0.568029	2.60436	-2.78181	-0.474004	0.759271	2.5378	-2.38483	-0.351712	0.81703	2.87451	45.2011	7	0.162791	17	63	2	43	4	8	0.186047
85.0954	0	0	3	5	7	0	25	0	69	0	7	42	28	122.39	1.77376	0	0	30	1	0	27	0	4	6	0	1	1.1853	-2.71497	-0.596949	0.624529	2.70884	-2.82872	-0.523535	0.715461	2.61942	-2.4604	-0.427918	0.760826	2.97508	48.3986	7	0.148936	27	74	1	47	3	8	0.170213
92.9725	0	0	3	5	7	0	17	0	79	1	8	43	32	125.807	1.59249	0	0	33	1	0	36	0	5	4	0	0	0.850025	-2.96254	-0.608992	0.619824	2.90871	-3.00475	-0.509574	0.69784	2.89845	-2.69768	-0.453774	0.854311	3.16747	49.5475	7	0.142857	17	85	3	49	2	7	0.142857
98.7529	0	0	3	4	7	0	12	0	88	0	7	44	31	127.039	1.44362	0	0	35	0	0	44	0	2	7	0	0	0.865896	-2.89583	-0.573048	0.5791	2.96235	-2.93637	-0.49657	0.633411	2.94775	-2.67832	-0.409102	0.747739	3.17019	62.5991	7	0.14	12	94	2	50	3	7	0.14
79.5722	0	0	3	5	6	0	23	0	62	2	8	39	24	110.248	1.77819	0	1	28	0	0	23	0	6	3	0	1	1.24298	-2.37021	-0.637857	0.706206	2.41653	-2.57207	-0.53808	0.805915	2.46697	-2.08671	-0.499862	0.882567	2.73056	38.4878	7	0.162791	23	66	4	43	4	7	0.162791
94.7281	0	0	3	4	7	0	21	0	81	1	8	43	32	128.032	1.58064	0	0	33	0	0	38	0	4	5	0	1	1.23758	-2.76059	-0.580542	0.597077	2.71079	-2.83115	-0.509662	0.674215	2.67018	-2.50146	-0.406651	0.752155	2.96086	57.4259	6	0.12766	22	85	2	47	4	7	0.148936
73.3563	0	0	3	5	7	0	18	0	55	0	7	37	24	110.468	2.00851	0	0	23	2	0	18	0	2	7	0	3	1.57759	-2.44309	-0.62347	0.602413	2.45728	-2.49727	-0.534632	0.805915	2.50052	-2.14483	-0.3445	0.854311	2.86489	43.8397	7	0.175	18	58	2	40	3	8	0.2
94.5075	0	0	3	5	7	0	21	0	81	2	9	45	32	130.03	1.60531	0	0	34	0	1	36	0	7	3	0	0	1.06693	-2.77315	-0.584677	0.617645	2.73349	-2.85904	-0.508928	0.731953	2.88467	-2.52398	-0.426721	0.769562	2.98335	50.3945	7	0.137255	22	87	3	51	3	7	0.137255
87.9021	0	0	3	4	4	0	6	0	77	1	5	39	28	116.263	1.50991	0	1	30	0	0	38	0	1	7	0	0	1.42844	-2.96184	-0.516796	0.492708	2.97851	-2.94398	-0.347325	0.594345	3.00765	-2.72144	-0.244042	0.752713	3.21905	54.0299	7	0.162791	6	81	4	43	4	9	0.209302
88.2704	0	0	4	6	8	0	26	0	76	4	12	44	32	127.978	1.68392	0	0	31	0	3	32	0	9	1	0	0	0.989154	-2.81255	-0.524335	0.639779	2.72658	-2.84746	-0.472176	0.666147	2.72014	-2.53758	-0.336849	0.81146	2.99428	48.1296	7	0.142857	27	81	1	49	4	9	0.183673
90.3698	0	0	3	4	6	0	28	0	74	0	6	44	30	121.421	1.64083	0	0	33	1	0	30	0	7	3	0	0	0.99799	-2.66822	-0.639567	0.664263	2.6415	-2.67978	-0.53808	0.788268	2.69074	-2.40193	-0.494905	0.854311	2.9101	46.2882	7	0.14	28	80	2	50	2	7	0.14
88.1414	0	0	3	4	6	0	22	0	72	1	7	40	29	117.518	1.6322	0	0	30	0	0	32	0	6	2	0	2	1.01464	-2.72406	-0.620877	0.559661	2.69485	-2.76193	-0.531309	0.657584	2.77484	-2.45094	-0.444979	0.810219	2.96213	50.0386	7	0.155556	22	77	2	45	4	8	0.177778
62.6503	0	0	3	5	5	0	17	0	52	2	7	39	26	109.845	2.11241	0	0	22	0	8	13	0	5	3	0	1	1.54411	-2.36283	-0.583102	0.614855	2.40939	-2.58751	-0.475112	0.695154	2.46039	-2.04299	-0.412421	0.788811	2.68447	33.6097	6	0.146341	17	54	4	41	2	11	0.268293
65.5807	0	0	3	4	5	0	18	0	49	2	7	33	25	77.5146	1.58193	0	2	25	0	0	16	0	0	6	0	0	1.5168	-2.26331	-0.65647	0.704201	2.38052	-2.24349	-0.53808	0.834137	2.47303	-1.9645	-0.499862	1.03954	2.69281	25.8193	5	0.138889	18	52	4	36	2	5	0.138889
68.9273	0	0	3	4	4	0	17	0	55	1	5	37	25	104.555	1.901	0	1	25	0	3	18	0	6	2	0	0	1.2815	-2.44253	-0.644782	0.698344	2.48969	-2.52717	-0.53808	0.715065	2.46269	-2.13748	-0.400132	0.854311	2.79776	33.0927	4	0.097561	17	59	5	41	2	6	0.146341
92.9345	0	0	3	4	8	0	12	0	83	1	9	42	32	119.004	1.43378	0	0	33	0	0	41	0	1	8	0	0	1.29756	-2.84467	-0.48506	0.443525	2.82892	-2.87465	-0.431431	0.51193	2.82819	-2.60123	-0.304507	0.626197	3.06816	57.9355	5	0.106383	12	88	2	47	4	6	0.12766
101.752	0	0	3	4	6	0	6	0	93	0	6	42	31	129.51	1.39258	0	0	34	0	0	51	0	5	3	0	0	1.1476	-2.9452	-0.290014	0.146921	2.88207	-2.95293	-0.208326	0.213923	2.91673	-2.67974	-0.00414931	0.333334	3.14371	67.5056	8	0.173913	6	97	2	46	6	9	0.195652
92.9875	0	0	3	4	6	0	12	0	83	0	6	42	30	125.494	1.51197	0	0	33	0	1	41	0	2	6	0	0	0.891844	-2.89583	-0.618349	0.557322	2.96235	-2.93637	-0.495476	0.650831	2.94775	-2.67832	-0.410471	0.746946	3.17019	58.6065	6	0.125	12	89	1	48	3	6	0.125
95.4601	0	0	3	4	4	0	17	0	85	0	4	42	31	125.394	1.47523	0	0	33	0	0	43	0	5	4	0	0	1.23268	-2.74832	-0.532426	0.41268	2.71675	-2.85597	-0.461365	0.563353	2.75349	-2.49023	-0.29871	0.622686	2.97217	60.6759	7	0.152174	17	89	2	46	4	9	0.195652
57.6081	0	0	3	4	4	0	18	0	44	1	5	35	27	92.3276	2.09835	0	1	21	0	5	9	0	1	6	0	1	1.87621	-2.34082	-0.729883	0.681754	2.44615	-2.33302	-0.492418	0.890703	2.45672	-1.97352	-0.499456	0.93409	2.78635	25.8339	6	0.162162	18	46	3	37	2	6	0.162162
92.5657	0	0	3	4	8	0	12	0	82	0	8	42	28	120.326	1.46739	0	0	33	0	0	40	0	2	7	0	0	0.968486	-2.89583	-0.589939	0.554665	2.96235	-2.93637	-0.523819	0.609843	2.94775	-2.67832	-0.399011	0.688905	3.17019	56.2463	6	0.125	12	88	2	48	3	6	0.125
95.4601	0	0	3	4	6	0	18	0	85	2	8	42	31	125.394	1.47523	0	0	33	0	0	43	0	5	4	0	0	1.40112	-2.76062	-0.534364	0.559222	2.71078	-2.83116	-0.440803	0.65704	2.66999	-2.50146	-0.380461	0.721599	2.96089	59.3559	6	0.133333	18	88	2	45	4	8	0.177778
81.3366	0	0	3	4	4	0	23	0	67	1	5	41	30	118.645	1.77083	0	0	30	1	2	26	0	5	3	0	0	1.21663	-2.50508	-0.560929	0.620243	2.62658	-2.59328	-0.469375	0.74228	2.61501	-2.27767	-0.40866	0.796784	2.86506	41.0214	7	0.155556	23	71	3	45	3	8	0.177778
91.6009	0	0	3	4	8	0	12	0	81	1	9	42	32	116.932	1.44361	0	0	33	0	0	39	0	1	8	0	0	1.29771	-2.76283	-0.490709	0.402172	2.738	-2.79887	-0.430995	0.506306	2.76311	-2.50772	-0.294972	0.632288	2.98895	55.7491	5	0.106383	12	86	3	47	4	6	0.12766
78.073	0	0	3	4	5	0	18	0	61	0	5	37	28	106.989	1.75392	0	0	27	3	0	24	0	1	5	0	1	1.73605	-2.73599	-0.575406	0.655463	2.8566	-2.83946	-0.53808	0.805915	2.75326	-2.47474	-0.401221	0.854311	3.10949	39.785	6	0.15	18	64	2	40	3	7	0.175
79.659	0	0	3	4	4	0	18	0	70	1	5	41	31	118.401	1.69145	0	0	28	0	6	29	0	7	0	0	0	1.13821	-2.73248	-0.587139	0.624009	2.80465	-2.86703	-0.510044	0.71856	2.82172	-2.44435	-0.411681	0.816077	3.073	49.481	5	0.108696	18	75	0	46	2	7	0.152174
84.3146	0	0	3	4	4	0	12	0	69	0	4	38	27	117.693	1.70569	0	0	28	2	0	31	0	5	2	0	1	1.43418	-2.60116	-0.583757	0.576625	2.73038	-2.68982	-0.431246	0.666056	2.79663	-2.34374	-0.355482	0.828613	3.00019	47.5054	7	0.166667	12	73	4	42	4	7	0.166667
80.0278	0	0	3	4	4	0	18	0	71	2	6	41	31	123.8	1.74366	0	0	28	0	6	30	0	6	1	0	0	1.2722	-2.73544	-0.576043	0.602417	2.67255	-2.74041	-0.493792	0.684804	2.72917	-2.46713	-0.3921	0.803196	2.94211	48.5942	5	0.111111	18	75	0	45	4	7	0.155556
57.3141	0	0	2	3	2	0	17	0	44	0	2	35	24	96.9824	2.20415	0	1	20	1	3	9	0	4	6	0	0	1.77331	-2.32191	-0.616113	0.648286	2.44576	-2.27636	-0.439531	0.804133	2.52939	-2.07005	-0.344295	0.868374	2.67879	23.1839	6	0.162162	17	46	3	37	2	9	0.243243
97.7517	0	0	3	4	4	0	17	0	87	1	5	42	32	124.064	1.42603	0	0	34	0	0	45	0	5	3	0	0	1.18511	-2.78668	-0.481895	0.461081	2.72306	-2.84738	-0.42627	0.571411	2.75352	-2.5162	-0.315664	0.632442	2.98451	59.6263	7	0.152174	17	91	2	46	4	10	0.217391
69.4259	0	0	3	5	5	0	18	0	59	2	7	39	28	119.088	2.01845	0	0	24	0	6	20	0	4	4	0	1	1.64377	-2.57257	-0.563084	0.56529	2.59628	-2.65206	-0.485957	0.672207	2.64821	-2.30664	-0.387117	0.738841	2.90816	41.7321	5	0.119048	18	62	1	42	4	7	0.166667
95.1753	0	0	3	5	6	0	0	0	88	2	8	41	27	123.364	1.40187	0	0	32	0	0	47	0	1	8	0	0	2.30965	-2.80096	-0.517292	0.548908	2.81806	-2.73151	-0.425398	0.580707	2.86923	-2.55428	-0.378694	0.668527	3.0488	61.6207	4	0.0952381	0	89	6	42	3	7	0.166667
66.5989	0	0	3	4	5	0	22	0	52	2	7	37	26	107.903	2.07506	0	0	23	3	3	15	0	5	3	0	0	1.32514	-2.31649	-0.644404	0.692084	2.81659	-2.46428	-0.535532	0.805915	2.90938	-2.04757	-0.425348	0.883316	3.0441	28.1011	6	0.146341	22	56	1	41	3	8	0.195122
70.0105	0	0	4	6	7	0	23	0	56	4	11	39	26	112.931	2.01663	0	0	24	2	3	17	0	8	2	0	0	1.1827	-2.43083	-0.643897	0.67051	2.47237	-2.51099	-0.533911	0.798457	2.56464	-2.09403	-0.419636	0.869538	2.83382	32.5075	6	0.139535	23	60	2	43	2	8	0.186047
72.2602	0	0	3	4	4	0	18	0	62	1	5	39	29	118.002	1.90326	0	0	25	1	6	23	0	6	1	0	0	1.2947	-2.65085	-0.577663	0.601388	2.61457	-2.78254	-0.457983	0.684787	2.57942	-2.3842	-0.391537	0.798771	2.88579	43.2778	4	0.0930233	18	66	0	43	2	6	0.139535
86.3508	0	0	3	4	4	0	18	0	75	2	6	40	30	126.49	1.68654	0	0	29	0	3	35	0	6	1	0	1	1.2849	-2.74003	-0.513386	0.576099	2.67995	-2.7204	-0.474413	0.529249	2.75016	-2.46044	-0.369293	0.714549	2.9626	52.7312	6	0.136364	18	79	0	44	5	7	0.159091
75.1039	0	0	3	5	6	0	23	0	57	1	7	37	26	109.94	1.92877	0	0	25	2	0	20	0	4	4	0	2	1.2192	-2.32504	-0.59153	0.6167	2.45626	-2.51625	-0.454182	0.817103	2.59514	-2.02745	-0.400746	0.858604	2.74656	37.9321	7	0.170732	23	61	1	41	3	7	0.170732
85.445	0	0	3	4	4	0	5	0	73	0	4	39	26	110.025	1.5072	0	0	30	2	0	34	0	0	7	0	0	1.52784	-2.90474	-0.506662	0.377619	2.99315	-2.90211	-0.424672	0.544293	3.00611	-2.6577	-0.293107	0.61055	3.23369	47.589	6	0.139535	5	77	6	43	4	8	0.186047
78.1356	0	0	3	5	6	0	23	0	66	2	8	40	27	123.972	1.87836	0	0	27	0	3	26	0	5	4	0	1	1.44343	-2.53903	-0.588015	0.640931	2.55523	-2.50026	-0.502972	0.721748	2.64912	-2.28777	-0.443759	0.801148	2.88189	45.7044	5	0.113636	23	70	0	44	4	6	0.136364
94.8573	0	0	3	5	6	0	6	0	84	1	7	42	31	119.994	1.4285	0	0	34	0	0	42	0	2	6	0	0	1.38851	-2.93438	-0.51954	0.431099	2.91936	-2.84935	-0.450969	0.481984	3.01233	-2.67753	-0.294972	0.634882	3.18139	55.4947	6	0.130435	6	88	5	46	2	8	0.173913
82.1686	0	0	3	4	4	0	18	1	66	0	4	40	30	105.629	1.60044	0	0	31	2	0	26	0	1	6	0	0	1.20429	-2.78298	-0.630776	0.665316	2.89038	-2.86892	-0.458902	0.735061	2.84213	-2.56555	-0.431692	0.826088	3.10556	41.4834	4	0.0869565	18	72	3	46	2	6	0.130435
62.6503	0	0	3	5	5	0	17	0	52	2	7	39	26	109.845	2.11241	0	0	22	0	8	13	0	5	3	0	1	1.57422	-2.36283	-0.553	0.593014	2.40973	-2.58751	-0.427902	0.691119	2.46209	-2.04299	-0.40086	0.750829	2.68457	33.6097	6	0.146341	17	54	4	41	2	11	0.268293
72.4969	0	0	3	5	5	0	18	0	59	2	7	39	27	120.176	2.03689	0	0	25	1	3	20	0	4	5	0	1	1.2182	-2.66036	-0.650472	0.68139	2.61065	-2.79527	-0.569605	0.793027	2.50649	-2.3979	-0.48604	0.849866	2.86309	41.1191	7	0.166667	18	62	1	42	3	10	0.238095
86.4098	0	0	3	4	4	0	5	0	74	0	4	39	28	115.258	1.55754	0	0	30	2	0	35	0	1	6	0	0	1.54104	-2.90477	-0.502327	0.369904	2.99306	-2.90214	-0.415484	0.491614	3.00611	-2.6577	-0.280703	0.592109	3.23371	48.7462	5	0.116279	5	78	6	43	4	7	0.162791
69.8154	0	0	3	4	6	0	21	0	55	0	6	33	21	95.0733	1.72861	0	2	24	0	0	22	0	4	3	0	0	1.21929	-2.52518	-0.643092	0.70285	2.75127	-2.67481	-0.53808	0.772361	2.7091	-2.31647	-0.499862	0.854311	2.9563	38.3186	6	0.162162	22	59	0	37	3	6	0.162162
80.5686	0	0	3	4	4	0	26	0	68	1	5	42	31	119.02	1.75029	0	0	30	0	4	26	0	6	2	0	0	1.18545	-2.55908	-0.564418	0.566918	2.59247	-2.58083	-0.441969	0.681672	2.60106	-2.28489	-0.407481	0.765226	2.85636	41.3894	5	0.106383	27	73	1	47	4	6	0.12766
75.3777	0	0	3	5	5	0	28	0	60	0	5	39	30	115.428	1.9238	0	0	27	1	3	21	0	5	2	0	1	1.34511	-2.42083	-0.551892	0.636744	2.4268	-2.434	-0.480349	0.740496	2.4789	-2.05377	-0.37925	0.821459	2.79037	38.7423	6	0.139535	28	64	0	43	3	7	0.162791
90.9163	0	0	3	4	6	0	15	0	79	1	7	42	29	122.784	1.55423	0	0	33	0	1	37	0	4	4	0	0	0.994901	-2.94076	-0.528797	0.522633	2.9688	-2.89958	-0.505183	0.535286	3.02645	-2.69111	-0.345961	0.701822	3.21794	51.4237	5	0.104167	16	85	3	48	4	5	0.104167
81.8796	0	0	4	6	7	0	23	0	67	4	11	41	29	116.745	1.74247	0	0	30	1	1	26	0	6	3	0	0	1.08959	-2.67597	-0.650878	0.658233	2.74507	-2.64451	-0.443481	0.75056	2.83788	-2.42616	-0.429768	0.861563	3.01697	37.1784	6	0.130435	23	72	3	46	2	7	0.152174
76.4026	0	0	3	4	5	0	18	0	67	3	8	41	29	122.815	1.83306	0	0	27	0	6	26	0	6	2	0	0	1.28011	-2.72795	-0.587664	0.623908	2.71737	-2.77579	-0.510693	0.718488	2.70628	-2.47521	-0.410824	0.815364	2.96684	45.1794	5	0.111111	18	71	1	45	2	7	0.155556
77.7644	0	0	3	4	5	0	18	0	63	0	5	41	29	115.315	1.8304	0	0	29	1	3	22	0	6	2	0	0	1.45334	-2.50447	-0.644728	0.662576	2.55079	-2.6057	-0.53808	0.805915	2.54266	-2.22542	-0.474198	0.867099	2.84963	36.5956	6	0.133333	18	67	4	45	3	8	0.177778
77.2682	0	0	3	4	7	0	16	0	64	1	8	36	26	111.183	1.73723	0	1	26	1	0	28	0	4	4	0	0	1.05617	-2.7878	-0.661406	0.609319	2.85563	-2.84211	-0.468024	0.720987	2.76199	-2.52233	-0.366928	0.828937	3.078	45.2638	6	0.146341	17	69	0	41	2	6	0.146341
74.9187	0	0	3	4	4	0	22	0	61	0	4	40	29	114.175	1.87173	0	0	28	0	4	21	0	3	4	0	1	1.20674	-2.7489	-0.611903	0.708015	2.74924	-2.80977	-0.496247	0.805915	2.72706	-2.47373	-0.461688	0.854311	3.03183	41.0793	5	0.111111	22	66	2	45	2	6	0.133333
87.523	0	0	3	5	5	0	6	0	75	2	7	41	27	120.343	1.60457	0	0	31	1	0	34	0	3	6	0	0	0.946044	-2.98615	-0.637081	0.593707	2.95092	-2.91556	-0.56093	0.646659	3.03043	-2.73877	-0.434729	0.772671	3.19796	47.233	6	0.12766	6	81	4	47	2	11	0.234043
86.0334	0	0	3	4	4	0	12	0	74	1	5	42	29	123.538	1.66943	0	0	30	1	0	32	0	3	8	0	0	1.19229	-2.73356	-0.502972	0.520226	2.79036	-2.79849	-0.38325	0.627915	2.72619	-2.48402	-0.243365	0.7542	3.01853	48.8786	7	0.152174	12	78	5	46	3	9	0.195652
96.4545	0	0	3	5	6	0	11	0	85	2	8	44	30	121.614	1.43075	0	0	35	0	0	41	0	1	8	0	0	1.32802	-2.87648	-0.532754	0.531034	2.96454	-2.93084	-0.4777	0.533244	2.94121	-2.65247	-0.363975	0.677415	3.19574	56.0195	7	0.142857	11	90	5	49	3	9	0.183673
97.7305	0	0	3	4	6	0	5	0	89	1	7	43	29	120.753	1.35678	0	0	34	0	0	46	0	0	9	0	0	1.47994	-2.93893	-0.214457	0.0552285	3.01885	-2.97679	-0.0891259	0.134315	2.99112	-2.71466	0.0477605	0.209393	3.24498	63.6995	5	0.104167	5	94	4	48	4	7	0.145833
87.387	0	0	3	4	7	0	24	0	71	0	7	42	31	122.561	1.72621	0	0	31	1	0	29	0	4	5	0	1	1.35919	-2.75321	-0.61007	0.614661	2.70582	-2.86447	-0.510387	0.745881	2.68494	-2.45977	-0.432203	0.81862	3.01122	50.649	7	0.148936	24	76	1	47	2	7	0.148936
94.1053	0	0	3	5	5	0	5	0	85	0	5	43	26	118.637	1.39572	0	0	33	0	0	42	0	0	10	0	0	1.64253	-2.92265	-0.247351	0.0602137	2.95615	-2.91995	-0.0998414	0.137978	2.97614	-2.68468	0.0443111	0.208325	3.19331	60.2847	7	0.148936	5	89	6	47	4	10	0.212766
88.4666	0	0	3	5	9	0	23	0	75	3	12	44	30	118.361	1.57815	0	0	33	0	0	31	0	3	8	0	0	1.12337	-2.68189	-0.596537	0.499279	2.80033	-2.69968	-0.546875	0.603917	2.80519	-2.44294	-0.365673	0.759758	3.03437	48.6214	7	0.14	23	81	2	50	3	8	0.16
88.6392	0	0	3	4	6	0	22	0	77	2	8	44	30	131.743	1.71094	0	0	31	0	3	33	0	8	2	0	0	1.0547	-2.74721	-0.476918	0.480399	2.64275	-2.86972	-0.419281	0.580988	2.56544	-2.45074	-0.278123	0.678513	2.93327	53.7788	6	0.122449	23	82	1	49	2	8	0.163265
87.109	0	0	3	5	7	0	23	0	72	2	9	43	27	122.654	1.70352	0	0	31	0	0	29	0	5	6	0	1	0.981481	-2.70458	-0.636431	0.673065	2.80898	-2.78604	-0.53808	0.763691	2.71722	-2.4796	-0.452258	0.838237	3.02924	48.545	8	0.166667	23	77	3	48	2	11	0.229167
81.2936	0	0	3	5	6	0	17	0	68	1	7	42	28	127.969	1.88189	0	0	28	0	3	26	0	7	3	0	1	1.48053	-2.65073	-0.618079	0.68779	2.65575	-2.78302	-0.529913	0.727988	2.65493	-2.38424	-0.464642	0.854311	2.89889	47.6824	7	0.152174	17	72	3	46	3	9	0.195652
96.6577	0	0	3	4	7	0	23	0	83	1	8	43	32	129.521	1.5605	0	0	33	0	0	40	0	6	3	0	1	1.11723	-2.81778	-0.526095	0.54087	2.72958	-2.91589	-0.464891	0.655591	2.69943	-2.53589	-0.334825	0.791904	3.00401	61.3603	7	0.145833	23	88	0	48	3	7	0.145833
90.9013	0	0	3	5	7	0	11	0	78	2	9	41	31	125.567	1.60983	0	0	31	2	0	37	0	3	5	0	0	1.05568	-3.00529	-0.533595	0.61143	3.04902	-3.02575	-0.479869	0.601372	3.03683	-2.77607	-0.380246	0.798089	3.27277	48.0587	6	0.12766	11	84	2	47	5	6	0.12766
75.7389	0	0	3	5	5	0	23	0	62	2	7	42	29	122.465	1.97525	0	0	27	0	3	20	0	5	6	0	1	1.27286	-2.49115	-0.630129	0.646502	2.50539	-2.48433	-0.549205	0.69248	2.58191	-2.21853	-0.432997	0.841704	2.80119	37.1011	6	0.130435	23	66	3	46	3	8	0.173913
83.1306	0	0	3	5	5	0	26	0	70	2	7	44	32	124.994	1.78562	0	0	31	0	4	26	0	6	3	0	0	1.03154	-2.54524	-0.571741	0.598861	2.70674	-2.62693	-0.509603	0.694081	2.66839	-2.25533	-0.408188	0.778275	2.96043	41.3894	5	0.1	27	76	1	50	3	6	0.12
81.691	0	0	4	6	7	0	18	0	68	4	11	44	25	120.677	1.77466	0	0	31	0	2	24	0	4	7	0	0	1.22734	-2.59705	-0.569564	0.602032	2.62073	-2.60323	-0.452714	0.71029	2.66747	-2.37073	-0.398791	0.776342	2.84903	42.247	6	0.122449	20	73	7	49	4	8	0.163265
100.029	0	0	3	5	6	0	0	0	92	2	8	43	29	128.073	1.3921	0	0	34	0	0	49	0	1	8	0	0	1.72579	-2.90442	-0.287844	0.234117	2.99545	-2.87982	-0.222603	0.231892	3.01571	-2.65709	-0.101823	0.356748	3.23604	61.5291	7	0.152174	0	95	7	46	8	9	0.195652
83.5368	0	0	3	5	6	0	29	0	68	1	7	43	27	123.525	1.81654	0	0	30	0	1	25	0	6	5	0	1	1.15115	-2.51186	-0.547352	0.566944	2.49589	-2.62095	-0.460253	0.696165	2.5317	-2.1496	-0.380502	0.749012	2.87331	47.7192	5	0.102041	31	74	1	49	5	6	0.122449
91.156	0	0	3	4	6	0	18	0	77	0	6	43	31	129.959	1.68778	0	0	32	0	1	34	0	5	4	0	1	1.08412	-2.80026	-0.641635	0.699191	2.73779	-2.77938	-0.528942	0.800379	2.84327	-2.53084	-0.499761	0.854307	3.02419	56.302	7	0.145833	18	82	3	48	4	7	0.145833
84.2984	0	0	3	4	8	0	23	0	71	1	9	44	29	117.721	1.65804	0	0	32	0	1	27	0	2	9	0	0	1.12337	-2.68178	-0.610302	0.550732	2.80038	-2.69961	-0.537167	0.704801	2.8052	-2.44294	-0.40592	0.77629	3.03434	46.7076	7	0.14	23	77	2	50	3	8	0.16
94.1053	0	0	3	5	5	0	5	0	85	0	5	43	26	118.637	1.39572	0	0	33	0	0	42	0	0	10	0	0	1.64943	-2.92196	-0.248107	0.060119	2.95153	-2.93189	-0.100158	0.137979	2.9598	-2.68595	0.044247	0.207534	3.18864	60.2847	6	0.12766	5	89	6	47	4	9	0.191489
97.7305	0	0	3	4	6	0	5	0	89	2	8	43	30	120.753	1.35678	0	0	34	0	0	46	0	0	9	0	0	1.48579	-2.96715	-0.358679	0.336343	3.02975	-2.99501	-0.314319	0.347078	3.01063	-2.73695	-0.202919	0.448082	3.25985	61.7835	5	0.104167	5	94	4	48	4	7	0.145833
92.1208	0	0	3	4	5	0	16	0	78	2	7	43	31	130.472	1.67272	0	0	32	0	1	35	0	6	3	0	1	1.03572	-2.66346	-0.482782	0.435589	2.70437	-2.6626	-0.306113	0.593377	2.78799	-2.41067	-0.244676	0.696281	2.98681	52.2412	5	0.102041	16	84	4	49	4	5	0.102041
69.7003	0	0	3	5	7	0	23	0	49	2	9	36	24	104.512	2.13289	0	0	21	2	0	13	0	3	6	0	4	1.19301	-2.37318	-0.639308	0.639055	2.44765	-2.62103	-0.469543	0.761644	2.47692	-2.05757	-0.400421	0.89051	2.78671	38.0777	7	0.175	25	53	1	40	3	8	0.2
87.7694	0	0	3	5	9	0	25	0	71	3	12	44	27	121.386	1.70966	0	0	31	0	0	27	0	9	3	0	1	0.833163	-2.74516	-0.627193	0.635165	2.70052	-2.75379	-0.523214	0.70417	2.75123	-2.48117	-0.449094	0.84416	2.96248	43.9106	7	0.14	26	77	5	50	2	8	0.16
92.7477	0	0	3	4	8	0	12	0	82	0	8	42	28	128.862	1.57149	0	0	31	0	0	40	0	2	8	0	1	1.04603	-2.85536	-0.466349	0.573414	2.82432	-2.89253	-0.385255	0.651573	2.8423	-2.5926	-0.332817	0.721405	3.06882	64.7023	7	0.148936	12	87	1	47	3	8	0.170213
92.3766	0	0	3	4	6	0	23	0	76	2	8	45	30	117.331	1.54383	0	0	35	0	0	31	0	7	3	0	0	1.20266	-2.52928	-0.602322	0.637978	2.50726	-2.73083	-0.523508	0.676857	2.48274	-2.26142	-0.436904	0.797243	2.76936	46.9614	8	0.16	23	81	5	50	5	9	0.18
77.9778	0	0	3	4	7	0	18	0	64	0	7	39	27	98.4928	1.53895	0	1	29	0	0	25	0	0	9	0	0	1.36426	-2.61607	-0.58199	0.529316	2.76672	-2.61941	-0.51258	0.676311	2.7616	-2.39885	-0.352634	0.777637	2.98696	43.9482	5	0.113636	18	69	2	44	2	6	0.136364
75.2859	0	0	3	5	6	0	21	0	57	2	8	37	24	115.63	2.02859	0	0	23	2	0	20	0	4	5	0	3	1.39824	-2.35259	-0.598354	0.553021	2.44758	-2.57215	-0.465286	0.754536	2.47647	-2.06258	-0.354068	0.838364	2.77938	42.1941	7	0.175	22	60	1	40	3	8	0.2
78.7147	0	0	4	6	8	0	21	0	61	4	12	40	25	115.645	1.89581	0	0	27	1	0	21	0	4	6	0	2	1.21821	-2.65935	-0.652078	0.64852	2.79483	-2.87461	-0.573292	0.741973	2.64874	-2.40014	-0.449681	0.900046	3.0533	40.2873	6	0.133333	22	66	3	45	3	6	0.133333
92.4673	0	0	3	4	9	0	18	0	81	1	10	44	29	125.558	1.5501	0	0	33	0	0	37	0	3	8	0	0	1.11008	-2.76045	-0.593671	0.603081	2.71096	-2.83113	-0.524593	0.673784	2.67195	-2.50144	-0.418156	0.753798	2.96104	58.4807	5	0.102041	18	86	2	49	4	6	0.122449
75.587	0	0	3	4	6	0	18	0	60	2	8	36	26	96.3409	1.60568	0	0	27	0	0	24	1	1	7	0	0	1.31873	-2.68644	-0.649194	0.6016	2.79694	-2.66589	-0.559393	0.756262	2.81256	-2.44036	-0.439254	0.837161	3.03624	41.025	5	0.121951	18	65	1	41	3	5	0.121951
92.0985	0	0	3	5	6	0	10	0	80	1	7	44	28	125.52	1.56901	0	0	33	0	0	36	0	4	7	0	0	1.10638	-2.68603	-0.593943	0.567554	2.67494	-2.75554	-0.545094	0.661888	2.80378	-2.43941	-0.39726	0.73537	2.92466	53.9175	5	0.102041	11	85	7	49	4	7	0.142857
92.6877	0	0	3	5	7	0	11	0	82	2	9	42	30	124.442	1.51759	0	0	32	1	0	40	0	1	8	0	0	1.46088	-2.95703	-0.515188	0.552807	3.00473	-3.04624	-0.381087	0.575776	2.9544	-2.73565	-0.260598	0.768513	3.21742	53.7283	6	0.130435	11	86	3	46	4	7	0.152174
73.2149	0	0	3	4	6	0	17	0	59	0	6	39	25	124.234	2.10566	0	0	24	2	3	20	0	5	4	0	1	1.27619	-2.65694	-0.562587	0.568029	2.60436	-2.78181	-0.474004	0.759271	2.5378	-2.38483	-0.351712	0.81703	2.87451	45.2011	7	0.162791	17	63	2	43	4	8	0.186047
78.6307	0	0	3	5	6	0	17	0	60	1	7	39	26	116.354	1.93923	0	0	26	2	0	21	0	5	4	0	2	1.19858	-2.68649	-0.611863	0.636375	2.639	-2.80573	-0.42643	0.781934	2.62333	-2.40897	-0.344284	0.876995	2.93748	41.3673	5	0.116279	17	64	1	43	2	8	0.186047
96.3861	0	0	3	5	8	0	0	0	81	2	10	38	21	141.753	1.75004	0	0	24	0	0	43	0	3	7	0	2	2.10267	-2.77763	-0.111999	0.0616404	2.86396	-2.82519	0.0464392	0.173665	2.83144	-2.48724	0.0958279	0.159432	3.11302	94.1859	6	0.15	0	83	4	40	7	8	0.2
96.6045	0	0	3	4	5	0	17	0	84	1	6	43	32	130.565	1.55435	0	0	33	1	0	41	0	6	3	0	0	1.03494	-2.79814	-0.528558	0.556142	2.74823	-2.87055	-0.43575	0.650582	2.71255	-2.5302	-0.385767	0.720727	3.01938	57.0575	8	0.166667	17	89	2	48	4	8	0.166667
86.6212	0	0	3	5	6	0	20	0	75	1	7	42	31	134.795	1.79727	0	0	29	0	3	33	0	6	3	0	1	1.00562	-2.79194	-0.567725	0.552698	2.72421	-2.79875	-0.465471	0.646324	2.77479	-2.52393	-0.431569	0.742326	2.98656	55.4008	7	0.148936	21	80	0	47	4	8	0.170213
87.8158	0	0	3	5	7	0	23	0	72	2	9	42	29	124.311	1.72655	0	0	30	0	0	30	0	4	6	0	2	1.14947	-2.74012	-0.674658	0.730522	2.67112	-2.87326	-0.559472	0.719535	2.55302	-2.44745	-0.517879	0.890363	2.97446	50.7282	9	0.195652	23	76	2	46	2	9	0.195652
94.1388	0	0	3	4	5	0	23	0	80	0	5	45	32	127.256	1.59069	0	0	34	0	1	35	0	8	2	0	0	0.883403	-2.71962	-0.607065	0.685866	2.64394	-2.85463	-0.496946	0.779622	2.61145	-2.42065	-0.464591	0.854307	2.93843	54.8792	6	0.117647	23	86	3	51	2	6	0.117647
97.2913	0	0	3	4	7	0	22	0	86	1	8	44	30	130.962	1.52281	0	0	33	0	0	42	0	8	3	0	0	1.00008	-2.77122	-0.364906	0.330263	2.66874	-2.8711	-0.251792	0.432889	2.6916	-2.4851	-0.138016	0.564294	2.94409	60.6047	7	0.142857	22	91	1	49	4	9	0.183673
91.7566	0	0	3	5	7	0	29	0	75	2	9	44	29	122.71	1.63613	0	0	33	0	0	31	0	7	3	0	1	0.872241	-2.79766	-0.632449	0.699524	2.71741	-2.85838	-0.53808	0.753814	2.70414	-2.51855	-0.498676	0.854311	3.0009	49.2434	7	0.14	29	81	1	50	4	7	0.14
87.9021	0	0	3	4	4	0	6	0	77	1	5	39	28	116.263	1.50991	0	1	30	0	0	38	0	1	7	0	0	1.42844	-2.96184	-0.516796	0.492708	2.97851	-2.94398	-0.347325	0.594345	3.00765	-2.72144	-0.244042	0.752713	3.21905	54.0299	7	0.162791	6	81	4	43	4	9	0.209302
92.6877	0	0	3	5	7	0	11	0	82	2	9	42	30	124.442	1.51759	0	0	32	1	0	40	0	1	8	0	0	1.45314	-2.95725	-0.480531	0.55013	3.00462	-3.04611	-0.377838	0.574435	2.95372	-2.73561	-0.260592	0.769136	3.21723	53.7283	6	0.130435	11	86	3	46	4	7	0.152174
93.1981	0	0	3	4	6	0	15	0	82	1	7	44	29	115.705	1.41104	0	0	34	0	0	38	0	0	10	0	0	1.46377	-2.88633	-0.5375	0.606566	3.03069	-3.01205	-0.434974	0.645155	2.93115	-2.68371	-0.405338	0.752092	3.23506	55.9119	6	0.122449	16	87	3	49	4	9	0.183673
98.6249	0	0	3	4	7	0	18	0	88	2	9	44	29	132.995	1.51131	0	0	33	0	0	44	0	8	3	0	0	0.932299	-2.79542	-0.535604	0.509002	2.71517	-2.8459	-0.490899	0.699801	2.73562	-2.51494	-0.336913	0.684535	2.99092	64.1111	7	0.142857	18	93	1	49	4	9	0.183673
90.9308	0	0	3	4	6	0	21	0	79	2	8	44	31	129.719	1.64201	0	0	32	0	3	35	0	8	1	0	0	1.15875	-2.7713	-0.38308	0.398739	2.66179	-2.87102	-0.345541	0.523794	2.64112	-2.48414	-0.159811	0.663548	2.93939	51.4092	8	0.166667	22	83	1	48	4	10	0.208333
98.2561	0	0	3	4	7	0	22	0	87	1	8	44	30	130.212	1.49669	0	0	33	0	0	43	0	9	2	0	0	0.961297	-2.81616	-0.419618	0.491967	2.76604	-2.92369	-0.412334	0.557632	2.68797	-2.53192	-0.240302	0.687402	3.04514	59.7819	7	0.142857	22	92	1	49	4	9	0.183673
96.0789	0	0	3	4	6	0	12	0	83	1	7	44	33	117.229	1.4124	0	0	36	0	0	39	0	1	7	0	0	1.07602	-2.94452	-0.582498	0.624973	3.15864	-2.9611	-0.531977	0.597702	3.13821	-2.71273	-0.412113	0.772444	3.39852	54.1951	6	0.115385	12	91	3	52	3	8	0.153846
86.8834	0	0	3	5	6	0	20	0	72	1	7	40	29	127.364	1.76894	0	0	28	2	0	32	0	6	3	0	1	1.008	-2.79194	-0.6006	0.58864	2.72421	-2.79875	-0.442577	0.707958	2.7748	-2.52393	-0.412402	0.786784	2.98656	51.5386	7	0.155556	21	77	0	45	4	7	0.155556
95.0701	0	0	3	5	7	0	6	0	86	1	8	43	30	124.335	1.44576	0	0	33	0	0	43	0	1	9	0	0	1.50973	-2.96899	-0.42597	0.431482	2.97664	-2.98289	-0.362766	0.409084	2.98008	-2.73655	-0.240415	0.587959	3.20615	60.7819	7	0.148936	6	90	5	47	8	9	0.191489
88.1178	0	0	3	5	6	0	24	0	69	0	6	44	30	112.808	1.6349	0	0	34	0	0	25	0	5	4	0	1	0.998227	-2.54416	-0.648835	0.697627	2.7042	-2.6293	-0.53808	0.805915	2.67565	-2.29921	-0.468675	0.854311	3.00888	40.3402	7	0.137255	24	76	5	51	4	7	0.137255
97.0065	0	0	3	4	7	0	12	0	89	2	9	43	29	134.605	1.51242	0	0	32	0	0	46	0	4	7	0	0	1.4525	-2.74741	-0.495106	0.489379	2.71482	-2.83391	-0.441978	0.564027	2.71319	-2.49659	-0.298347	0.700692	2.9587	66.4675	7	0.152174	12	92	2	46	5	8	0.173913
77.571	0	0	3	5	7	0	18	0	63	0	7	39	28	120.667	1.91534	0	0	26	1	2	24	0	1	7	0	2	1.40837	-2.77889	-0.59311	0.606067	2.90026	-2.8312	-0.492956	0.778166	2.86678	-2.56865	-0.427849	0.826027	3.11478	49.083	7	0.162791	18	67	0	43	5	7	0.162791
82.4522	0	0	3	5	6	0	16	0	66	0	6	43	29	108.888	1.64982	0	0	32	1	0	23	0	2	8	0	0	1.01526	-2.57385	-0.566467	0.603839	2.66777	-2.65769	-0.493129	0.697151	2.63638	-2.34253	-0.395087	0.776796	2.90835	40.3598	5	0.102041	17	72	7	49	4	6	0.122449
92.3766	0	0	3	4	6	0	23	0	76	2	8	45	30	117.331	1.54383	0	0	35	0	0	31	0	7	3	0	0	1.18061	-2.52928	-0.602373	0.608713	2.50725	-2.73083	-0.528773	0.67664	2.47733	-2.26142	-0.419768	0.796335	2.76935	46.9614	8	0.16	23	81	5	50	5	9	0.18
76.0242	0	0	3	5	8	0	18	0	61	0	8	38	26	100.822	1.65282	0	1	27	0	0	23	0	0	9	0	1	1.2242	-2.66072	-0.59375	0.553282	2.77827	-2.65354	-0.53808	0.706284	2.77866	-2.42469	-0.365394	0.791633	3.01493	45.3638	6	0.139535	18	66	1	43	2	6	0.139535
84.9188	0	0	3	4	6	0	18	0	72	2	8	42	29	129.74	1.80195	0	0	29	0	3	30	0	7	2	0	1	0.957823	-2.78741	-0.49412	0.471161	2.71309	-2.82074	-0.47039	0.571095	2.70989	-2.51296	-0.302925	0.704618	2.98302	50.1392	7	0.148936	20	77	1	47	3	9	0.191489
87.4562	0	0	3	4	6	0	21	0	73	2	8	40	27	114.185	1.56418	0	1	30	0	0	33	0	8	1	0	0	1.07843	-2.77106	-0.635084	0.636075	2.65977	-2.87087	-0.43018	0.662595	2.62496	-2.48361	-0.377585	0.810993	2.93863	46.9038	7	0.159091	22	77	1	44	4	8	0.181818
98.2561	0	0	3	4	7	0	21	0	87	2	9	44	27	130.212	1.49669	0	0	33	0	0	43	0	9	2	0	0	0.981605	-2.83994	-0.424936	0.522987	2.75458	-2.90927	-0.411613	0.574286	2.75413	-2.566	-0.259673	0.694683	3.02329	61.1019	7	0.142857	22	92	1	49	4	9	0.183673
77.269	0	0	3	4	6	0	22	0	67	2	8	43	29	126.497	1.88802	0	0	27	0	6	24	0	8	2	0	0	1.22842	-2.73714	-0.583556	0.588798	2.64591	-2.8702	-0.508256	0.662683	2.52706	-2.44902	-0.362809	0.757564	2.92713	46.889	6	0.12766	23	71	1	47	2	9	0.191489
81.3218	0	0	3	5	7	0	20	0	65	1	8	40	26	118.487	1.82288	0	0	28	2	0	25	0	3	6	0	1	1.51397	-2.69912	-0.56093	0.60779	2.85216	-2.85332	-0.473865	0.685832	2.71047	-2.44316	-0.404134	0.786563	3.09626	43.6942	6	0.136364	22	69	2	44	3	8	0.181818
88.2786	0	0	3	5	7	0	18	0	74	3	10	43	28	121.81	1.64608	0	0	31	0	0	31	0	2	9	1	0	1.02845	-2.54804	-0.58599	0.593678	2.72944	-2.76703	-0.550029	0.676177	2.68871	-2.29337	-0.415557	0.744438	2.97524	55.5054	8	0.166667	18	79	3	48	4	11	0.229167
81.691	0	0	3	5	6	0	18	0	68	3	9	44	25	120.677	1.77466	0	0	31	0	2	24	0	4	7	0	0	1.28228	-2.59775	-0.552228	0.603901	2.62061	-2.59365	-0.459698	0.686675	2.66763	-2.37099	-0.381539	0.790318	2.84929	42.247	6	0.122449	20	73	7	49	4	8	0.163265
91.0962	0	0	3	4	8	0	22	0	76	0	8	43	31	121.648	1.60063	0	0	33	0	0	33	0	3	6	0	1	0.80918	-2.84469	-0.621608	0.652909	2.77624	-2.89844	-0.53808	0.756188	2.74542	-2.57627	-0.483295	0.814562	3.0374	54.5378	7	0.142857	23	82	1	49	2	7	0.142857
87.387	0	0	3	4	6	0	24	0	71	0	6	42	31	122.561	1.72621	0	0	31	1	0	29	0	4	5	0	1	1.39069	-2.7532	-0.613579	0.617674	2.70638	-2.86446	-0.480693	0.747823	2.68561	-2.45977	-0.433344	0.818578	3.0115	50.649	7	0.148936	24	76	1	47	2	7	0.148936
97.2913	0	0	3	4	7	0	18	0	86	2	9	44	29	130.962	1.52281	0	0	33	0	0	42	0	8	3	0	0	0.865799	-2.76292	-0.605739	0.60664	2.80472	-2.87902	-0.522253	0.69593	2.76288	-2.46815	-0.444787	0.735212	3.06089	61.9247	7	0.14	18	92	1	50	3	9	0.18
79.417	0	0	3	5	6	0	22	0	66	0	6	42	31	126.02	1.9094	0	0	28	0	4	24	0	6	3	0	1	1.27458	-2.74925	-0.50521	0.523849	2.74923	-2.81037	-0.366421	0.640986	2.72679	-2.4739	-0.31202	0.722646	3.03286	45.743	5	0.106383	22	71	2	47	2	6	0.12766
91.7963	0	0	3	4	6	0	18	0	81	2	8	44	27	135.198	1.66911	0	0	31	0	1	37	0	8	4	0	0	1.13294	-2.65901	-0.535925	0.516878	2.79159	-2.77391	-0.505332	0.690457	2.75453	-2.41098	-0.326879	0.658839	3.03702	58.6197	6	0.122449	18	86	2	49	4	8	0.163265
86.7932	0	0	3	4	6	0	24	0	71	2	8	43	30	124.04	1.74704	0	0	31	0	1	28	0	7	3	0	1	0.82813	-2.65807	-0.655309	0.639583	2.7066	-2.79117	-0.552498	0.707637	2.59515	-2.40192	-0.443708	0.837907	2.94602	46.8028	8	0.163265	26	77	1	49	2	9	0.183673
90.3722	0	0	3	4	8	0	21	0	76	1	9	43	28	127.146	1.67297	0	0	31	0	0	33	0	7	4	0	1	1.27788	-2.75621	-0.59251	0.596995	2.66907	-2.89688	-0.506028	0.681426	2.54561	-2.47585	-0.404909	0.774697	2.94499	54.0038	8	0.166667	22	81	3	48	3	9	0.1875
73.9153	0	0	3	5	5	0	24	0	60	2	7	42	29	119.754	1.99589	0	0	27	0	5	18	0	5	4	0	1	1.25034	-2.37498	-0.637995	0.665241	2.42339	-2.59155	-0.501563	0.792486	2.48848	-2.03427	-0.470169	0.836554	2.77943	39.6627	6	0.130435	24	64	2	46	3	7	0.152174
96.8233	0	0	3	5	5	0	6	0	86	0	5	44	30	118.127	1.37357	0	0	35	0	0	42	0	0	9	0	0	1.64053	-2.82651	-0.511898	0.501129	3.08707	-2.82805	-0.454375	0.507229	3.06188	-2.59012	-0.340404	0.653649	3.31428	58.3687	6	0.125	6	90	7	48	4	10	0.208333
71.4595	0	0	3	4	4	0	17	0	60	2	6	38	31	118.757	1.97928	0	0	24	0	6	22	0	2	4	0	2	1.48558	-2.7759	-0.54815	0.628889	2.72834	-2.90157	-0.448881	0.72462	2.63407	-2.47644	-0.418415	0.767079	3.01443	43.9846	6	0.146341	17	63	0	41	4	8	0.195122
70.0105	0	0	4	6	7	0	23	0	56	4	11	39	26	112.931	2.01663	0	0	24	2	3	17	0	8	2	0	0	1.1827	-2.43083	-0.643897	0.67051	2.47237	-2.51099	-0.533911	0.798457	2.56464	-2.09403	-0.419636	0.869538	2.83382	32.5075	6	0.139535	23	60	2	43	2	8	0.186047
68.9733	0	0	3	4	5	0	22	0	56	1	6	38	28	116.137	2.07388	0	0	23	0	5	18	0	5	3	0	2	1.26034	-2.7687	-0.626305	0.651368	2.70994	-2.8376	-0.458858	0.764344	2.6678	-2.49995	-0.446507	0.83839	2.96847	42.3047	7	0.166667	22	60	0	42	3	8	0.190476
77.403	0	0	3	4	5	0	23	0	62	1	6	38	28	101.875	1.64315	0	1	29	0	0	24	0	3	5	0	0	1.36246	-2.43548	-0.627023	0.580996	2.56094	-2.39892	-0.53808	0.75818	2.62716	-2.14433	-0.40562	0.845456	2.84583	38.789	6	0.139535	23	67	2	43	2	6	0.139535
75.1039	0	0	3	5	6	0	18	0	57	2	8	37	25	109.94	1.92877	0	0	25	2	0	20	0	4	4	0	2	1.23554	-2.3349	-0.590102	0.614488	2.45609	-2.5915	-0.445278	0.806825	2.59511	-2.0282	-0.351331	0.858615	2.74604	36.6121	8	0.2	18	60	2	40	3	9	0.225
89.5058	0	0	3	4	7	0	21	0	76	1	8	41	30	122.128	1.60695	0	0	31	0	0	35	0	5	4	0	1	1.23863	-2.7601	-0.57909	0.609753	2.71094	-2.83117	-0.480802	0.681884	2.66888	-2.50141	-0.404927	0.752453	2.96065	53.5502	5	0.111111	22	80	2	45	4	6	0.133333
[truncated: 157 more columns]
